# Supplementary material for: 4-Phenyl-1-(prop-2-yn-1-yl)-1H-1,5-benzodiazepin-2(3H)-one
Source: Acta Crystallogr Sect E Struct Rep Online. 2011 Jul 23;67(Pt 8):o2075–6. doi: 10.1107/S1600536811027371 (PMC3213519; doi:10.1107/S1600536811027371)
Supplement: Supplementary file 1 [file e-67-o2075-sup1.cif]

##############################################################################
#                                                                            #
# This CIF contains the data in a paper accepted for publication in          #
# Acta Crystallographica Section E. It conforms to the requirements of       #
# Notes for Authors for Acta Crystallographica Section E, and has been       #
# peer reviewed under the auspices of the IUCr Commission on Journals.       #
#                                                                            #
# Full details of the Crystallographic Information File format               #
# are given in the paper "The Crystallographic Information File (CIF):       #
# a New Standard Archive File for Crystallography" by S. R. Hall, F. H.      #
# Allen and I. D. Brown [Acta Cryst. (1991), A47, 655-685].                  #
#                                                                            #
# The current version of the core CIF dictionary is obtainable from          #
# ftp://ftp.iucr.org/pub/cif_core.dic.                                       #
#                                                                            #
# Software is freely available for graphical display of the structure(s)     #
# in this CIF. For information consult the CIF software page                 #
# http://www.iucr.org/resources/cif/software.                                #
#                                                                            #
# This file may be used for bona fide research purposes within the           #
# scientific community so long as proper attribution is given to the journal # 
# article from which it was obtained.                                        #
#                                                                            #
##############################################################################
data_global
_journal_date_recd_electronic     2011-06-30
_journal_date_accepted     2011-07-07
_journal_name_full     'Acta Crystallographica, Section E'
_journal_year     2011
_journal_volume     67
_journal_issue      8
_journal_page_first     o2075
_journal_page_last     o2076
_journal_paper_category     QO
_journal_coeditor_code     TK2762
loop_
    _publ_contact_author_name
    _publ_contact_author_address
    _publ_contact_author_email
    'Filipe A. Almeida Paz'
;
 Department of Chemistry
 University of Aveiro
 CICECO
 3810-193
 Aveiro
 Portugal
;
 filipe.paz@ua.pt
    'Baouid, Abdesselam'
;
Laboratoire de Chimie Mol\'eculaire
D\'epartement de Chimie
Facult\'e des Sciences-Semlalia, BP 2390
Universit\'e Cadi Ayyad
40001
Marrakech
Morocco
;
 baouid@yahoo.fr
_publ_contact_author_fax     '+351 234 401470'
_publ_contact_author_phone     '+351 234 370200'
_publ_section_title
;
4-Phenyl-1-(prop-2-yn-1-yl)-1<i>H</i>-1,5-benzodiazepin-2(3<i>H</i>)-one
;
loop_
    _publ_author_name
    _publ_author_footnote
    _publ_author_address
    'Loughzail, Mohamed' .
;
Laboratoire de Chimie Mol\'eculaire
D\'epartement de Chimie
Facult\'e des Sciences-Semlalia, BP 2390
Universit\'e Cadi Ayyad
40001
Marrakech
Morocco
;
    'Fernandes, Jos\'e A.' .
;
Department of Chemistry
University of Aveiro
CICECO
3810-193
Aveiro
Portugal
;
    'Baouid, Abdesselam' .
;
Laboratoire de Chimie Mol\'eculaire
D\'epartement de Chimie
Facult\'e des Sciences-Semlalia, BP 2390
Universit\'e Cadi Ayyad
40001
Marrakech
Morocco
;
    'Essaber, Mohamed' .
;
Laboratoire de Chimie Mol\'eculaire
D\'epartement de Chimie
Facult\'e des Sciences-Semlalia, BP 2390
Universit\'e Cadi Ayyad
40001
Marrakech
Morocco
;
    'Cavaleiro, Jos\'e A. S.' .
;
Department of Chemistry
University of Aveiro
QOPNA
3810-193
Aveiro
Portugal
;
    'Almeida Paz, Filipe A.' .
;
Department of Chemistry
University of Aveiro
CICECO
3810-193
Aveiro
Portugal
;
data_I
_chemical_name_systematic
;
4-Phenyl-1-(prop-2-yn-1-yl)-1<i>H</i>-1,5-benzodiazepin-2(3<i>H</i>)-one
;
_chemical_name_common     ?
_chemical_formula_moiety     'C18 H14 N2 O'
_chemical_formula_sum     'C18 H14 N2 O'
_chemical_formula_weight     274.31
_chemical_melting_point     ?
_symmetry_cell_setting     monoclinic
_symmetry_space_group_name_H-M     'P 21/n'
_symmetry_space_group_name_Hall     '-P 2yn'
loop_
    _symmetry_equiv_pos_as_xyz
    'x, y, z'
    '-x+1/2, y+1/2, -z+1/2'
    '-x, -y, -z'
    'x-1/2, -y-1/2, z-1/2'
_cell_length_a     8.2574(14)
_cell_length_b     18.961(3)
_cell_length_c     9.0914(15)
_cell_angle_alpha     90.00
_cell_angle_beta     102.962(4)
_cell_angle_gamma     90.00
_cell_volume     1387.1(4)
_cell_formula_units_Z     4
_cell_measurement_reflns_used     2335
_cell_measurement_theta_min     2.54
_cell_measurement_theta_max     32.72
_cell_measurement_temperature     150(2)
_exptl_crystal_description     Block
_exptl_crystal_colour     Yellow
_exptl_crystal_size_max     0.12
_exptl_crystal_size_mid     0.08
_exptl_crystal_size_min     0.04
_exptl_crystal_density_diffrn     1.314
_exptl_crystal_density_meas     ?
_exptl_crystal_density_method     'not measured'
_exptl_crystal_F_000     576
_exptl_absorpt_coefficient_mu     0.083
_exptl_absorpt_correction_type     multi-scan
_exptl_absorpt_process_details
;
(SADABS; Sheldrick, 1997)
;
_exptl_absorpt_correction_T_min     0.9901
_exptl_absorpt_correction_T_max     0.9967
_exptl_special_details     ?
_diffrn_ambient_temperature     150(2)
_diffrn_radiation_type     MoK\a
_diffrn_radiation_wavelength     0.71073
_diffrn_radiation_source     'fine-focus sealed tube'
_diffrn_radiation_monochromator     graphite
_diffrn_measurement_device_type     'Bruker X8 Kappa CCD APEX II'
_diffrn_measurement_method     '\w / \f scans'
_diffrn_detector_area_resol_mean     ?
_diffrn_reflns_number     11049
_diffrn_reflns_av_R_equivalents     0.0337
_diffrn_reflns_av_sigmaI/netI     0.0516
_diffrn_reflns_theta_min     3.70
_diffrn_reflns_theta_max     33.14
_diffrn_reflns_theta_full     33.14
_diffrn_measured_fraction_theta_max     0.989
_diffrn_measured_fraction_theta_full     0.989
_diffrn_reflns_limit_h_min     -12
_diffrn_reflns_limit_h_max     11
_diffrn_reflns_limit_k_min     -24
_diffrn_reflns_limit_k_max     29
_diffrn_reflns_limit_l_min     -10
_diffrn_reflns_limit_l_max     13
_diffrn_standards_number     0
_diffrn_standards_interval_count     .
_diffrn_standards_interval_time     .
_diffrn_standards_decay_%     ?
_refine_special_details
;
Refinement of <i>F</i>^2^ against ALL reflections. The weighted <i>R</i>-factor
<i>wR</i> and goodness of fit <i>S</i> are based on <i>F</i>^2^, conventional
<i>R</i>-factors <i>R</i> are based on <i>F</i>, with <i>F</i> set to zero for
negative <i>F</i>^2^. The threshold expression of <i>F</i>^2^ >
\s(<i>F</i>^2^) is used only for calculating <i>R</i>-factors(gt) <i>etc</i>.
and is not relevant to the choice of reflections for refinement.
<i>R</i>-factors based on <i>F</i>^2^ are statistically about twice as large
as those based on <i>F</i>, and <i>R</i>- factors based on ALL data will be
even larger.
;
_reflns_number_total     5228
_reflns_number_gt     3621
_reflns_threshold_expression     I>2\s(I)
_refine_ls_structure_factor_coef     Fsqd
_refine_ls_matrix_type     full
_refine_ls_R_factor_all     0.0799
_refine_ls_R_factor_gt     0.0519
_refine_ls_wR_factor_gt     0.1293
_refine_ls_wR_factor_ref     0.1429
_refine_ls_goodness_of_fit_ref     1.053
_refine_ls_restrained_S_all     1.053
_refine_ls_number_reflns     5228
_refine_ls_number_parameters     190
_refine_ls_number_restraints     0
_refine_ls_hydrogen_treatment     constr
_refine_ls_weighting_scheme     calc
_refine_ls_weighting_details
         'calc w=1/[\s^2^(Fo^2^)+(0.0689P)^2^+0.0950P] where P=(Fo^2^+2Fc^2^)/3'
_atom_sites_solution_hydrogens     geom
_atom_sites_solution_primary     direct
_atom_sites_solution_secondary     difmap
_refine_ls_shift/su_max     0.000
_refine_ls_shift/su_mean     0.000
_refine_diff_density_max     0.454
_refine_diff_density_min     -0.245
_refine_ls_extinction_method     none
_refine_ls_extinction_coef     ?
loop_
    _atom_type_symbol
    _atom_type_description
    _atom_type_scat_dispersion_real
    _atom_type_scat_dispersion_imag
    _atom_type_scat_source
    'C' 'C' 0.0033 0.0016
                         'International Tables Vol C Tables 4.2.6.8 and 6.1.1.4'
    'H' 'H' 0.0000 0.0000
                         'International Tables Vol C Tables 4.2.6.8 and 6.1.1.4'
    'N' 'N' 0.0061 0.0033
                         'International Tables Vol C Tables 4.2.6.8 and 6.1.1.4'
    'O' 'O' 0.0106 0.0060
                         'International Tables Vol C Tables 4.2.6.8 and 6.1.1.4'
_computing_data_collection     'APEX2 (Bruker, 2006)'
_computing_cell_refinement     'SAINT-Plus (Bruker, 2005)'
_computing_data_reduction     'SAINT-Plus (Bruker, 2005)'
_computing_structure_solution     'SHELXTL (Sheldrick, 2008)'
_computing_structure_refinement     'SHELXTL (Sheldrick, 2008)'
_computing_molecular_graphics     'DIAMOND (Brandenburg, 2009)'
_computing_publication_material     'SHELXTL (Sheldrick, 2008)'
loop_
    _atom_site_type_symbol
    _atom_site_label
    _atom_site_fract_x
    _atom_site_fract_y
    _atom_site_fract_z
    _atom_site_U_iso_or_equiv
    _atom_site_adp_type
    _atom_site_calc_flag
    _atom_site_refinement_flags
    _atom_site_occupancy
    _atom_site_symmetry_multiplicity
    _atom_site_disorder_assembly
    _atom_site_disorder_group
    N N1 0.81747(12) 0.20787(5) 0.66080(10) 0.01806(19) Uani d . 1 1 . .
    N N2 0.80660(13) 0.05512(5) 0.73647(10) 0.0212(2) Uani d . 1 1 . .
    O O1 0.73372(11) 0.20477(5) 0.40627(9) 0.0263(2) Uani d . 1 1 . .
    C C1 0.92473(14) 0.26835(6) 0.64614(12) 0.0203(2) Uani d . 1 1 . .
    H H1A 1.0213 0.2687 0.7333 0.024 Uiso calc R 1 1 . .
    H H1B 0.9675 0.2624 0.5535 0.024 Uiso calc R 1 1 . .
    C C2 0.83874(16) 0.33625(6) 0.63915(12) 0.0247(2) Uani d . 1 1 . .
    C C3 0.7724(2) 0.39109(7) 0.63764(16) 0.0338(3) Uani d . 1 1 . .
    H H3 0.7187 0.4355 0.6364 0.041 Uiso calc R 1 1 . .
    C C4 0.72159(14) 0.18209(6) 0.52947(11) 0.0191(2) Uani d . 1 1 . .
    C C5 0.60888(14) 0.12224(6) 0.54917(13) 0.0218(2) Uani d . 1 1 . .
    H H5A 0.5294 0.1118 0.4527 0.026 Uiso calc R 1 1 . .
    H H5B 0.5453 0.1343 0.6260 0.026 Uiso calc R 1 1 . .
    C C6 0.72038(14) 0.05952(6) 0.59981(12) 0.0197(2) Uani d . 1 1 . .
    C C7 0.73684(14) 0.00310(6) 0.49079(12) 0.0203(2) Uani d . 1 1 . .
    C C8 0.84549(16) -0.05308(6) 0.53927(14) 0.0250(2) Uani d . 1 1 . .
    H H8 0.9068 -0.0547 0.6410 0.030 Uiso calc R 1 1 . .
    C C9 0.86457(17) -0.10638(7) 0.44028(15) 0.0289(3) Uani d . 1 1 . .
    H H9 0.9375 -0.1446 0.4751 0.035 Uiso calc R 1 1 . .
    C C10 0.77807(19) -0.10440(7) 0.29068(15) 0.0318(3) Uani d . 1 1 . .
    H H10 0.7916 -0.1410 0.2231 0.038 Uiso calc R 1 1 . .
    C C11 0.67212(19) -0.04871(7) 0.24087(14) 0.0318(3) Uani d . 1 1 . .
    H H11 0.6135 -0.0468 0.1383 0.038 Uiso calc R 1 1 . .
    C C12 0.65061(17) 0.00474(7) 0.34008(13) 0.0263(3) Uani d . 1 1 . .
    H H12 0.5767 0.0426 0.3048 0.032 Uiso calc R 1 1 . .
    C C13 0.80668(15) 0.11000(6) 0.83976(12) 0.0206(2) Uani d . 1 1 . .
    C C14 0.81461(17) 0.09009(6) 0.99013(13) 0.0265(3) Uani d . 1 1 . .
    H H14 0.8139 0.0414 1.0143 0.032 Uiso calc R 1 1 . .
    C C15 0.82341(17) 0.13908(7) 1.10369(13) 0.0285(3) Uani d . 1 1 . .
    H H15 0.8261 0.1241 1.2039 0.034 Uiso calc R 1 1 . .
    C C16 0.82834(16) 0.21074(7) 1.07035(13) 0.0259(2) Uani d . 1 1 . .
    H H16 0.8353 0.2449 1.1480 0.031 Uiso calc R 1 1 . .
    C C17 0.82299(15) 0.23177(6) 0.92394(12) 0.0221(2) Uani d . 1 1 . .
    H H17 0.8267 0.2806 0.9020 0.026 Uiso calc R 1 1 . .
    C C18 0.81219(14) 0.18262(6) 0.80699(11) 0.0187(2) Uani d . 1 1 . .
loop_
    _atom_site_aniso_label
    _atom_site_aniso_U_11
    _atom_site_aniso_U_22
    _atom_site_aniso_U_33
    _atom_site_aniso_U_12
    _atom_site_aniso_U_13
    _atom_site_aniso_U_23
    N1 0.0243(5) 0.0140(4) 0.0163(4) -0.0031(4) 0.0055(3) -0.0011(3)
    N2 0.0281(5) 0.0145(4) 0.0223(4) 0.0000(4) 0.0083(4) -0.0004(3)
    O1 0.0319(5) 0.0288(5) 0.0172(3) -0.0007(4) 0.0036(3) 0.0012(3)
    C1 0.0248(5) 0.0163(5) 0.0207(4) -0.0036(4) 0.0071(4) -0.0004(4)
    C2 0.0341(6) 0.0196(5) 0.0213(5) -0.0056(5) 0.0083(4) 0.0002(4)
    C3 0.0461(8) 0.0222(6) 0.0355(6) 0.0045(6) 0.0145(6) 0.0060(5)
    C4 0.0209(5) 0.0165(5) 0.0192(4) 0.0034(4) 0.0033(4) -0.0012(4)
    C5 0.0213(5) 0.0176(5) 0.0258(5) -0.0010(4) 0.0038(4) -0.0033(4)
    C6 0.0227(5) 0.0138(5) 0.0241(5) -0.0023(4) 0.0082(4) -0.0015(4)
    C7 0.0241(5) 0.0146(5) 0.0242(5) -0.0042(4) 0.0092(4) -0.0029(4)
    C8 0.0265(6) 0.0189(5) 0.0310(5) 0.0004(4) 0.0094(4) -0.0032(5)
    C9 0.0323(6) 0.0204(6) 0.0379(6) 0.0021(5) 0.0162(5) -0.0042(5)
    C10 0.0422(8) 0.0240(6) 0.0355(6) -0.0056(6) 0.0224(6) -0.0095(5)
    C11 0.0438(8) 0.0296(7) 0.0243(5) -0.0063(6) 0.0126(5) -0.0053(5)
    C12 0.0350(7) 0.0198(5) 0.0252(5) -0.0019(5) 0.0088(5) -0.0005(4)
    C13 0.0263(5) 0.0158(5) 0.0208(4) 0.0005(4) 0.0074(4) -0.0009(4)
    C14 0.0387(7) 0.0197(5) 0.0229(5) 0.0008(5) 0.0105(5) 0.0036(4)
    C15 0.0397(7) 0.0290(6) 0.0190(5) 0.0015(5) 0.0110(4) 0.0023(5)
    C16 0.0346(6) 0.0254(6) 0.0194(4) 0.0000(5) 0.0099(4) -0.0038(4)
    C17 0.0299(6) 0.0170(5) 0.0204(4) -0.0007(4) 0.0078(4) -0.0025(4)
    C18 0.0224(5) 0.0174(5) 0.0169(4) -0.0002(4) 0.0060(4) 0.0001(4)
_geom_special_details
;
All e.s.d.'s (except the e.s.d. in the dihedral angle between two l.s. planes)
are estimated using the full covariance matrix. The cell e.s.d.'s are taken
into account individually in the estimation of e.s.d.'s in distances, angles
and torsion angles; correlations between e.s.d.'s in cell parameters are only
used when they are defined by crystal symmetry. An approximate (isotropic)
treatment of cell e.s.d.'s is used for estimating e.s.d.'s involving l.s.
planes.
;
loop_
    _geom_bond_atom_site_label_1
    _geom_bond_atom_site_label_2
    _geom_bond_site_symmetry_2
    _geom_bond_distance
    _geom_bond_publ_flag
    N1 C4 . 1.3665(13) ?
    N1 C18 . 1.4226(13) ?
    N1 C1 . 1.4731(14) ?
    N2 C6 . 1.2886(14) ?
    N2 C13 . 1.4017(14) ?
    O1 C4 . 1.2246(13) ?
    C1 C2 . 1.4648(17) ?
    C1 H1A . 0.9900 ?
    C1 H1B . 0.9900 ?
    C2 C3 . 1.1739(19) ?
    C3 H3 . 0.9500 ?
    C4 C5 . 1.5037(16) ?
    C5 C6 . 1.5112(16) ?
    C5 H5A . 0.9900 ?
    C5 H5B . 0.9900 ?
    C6 C7 . 1.4851(15) ?
    C7 C12 . 1.3956(16) ?
    C7 C8 . 1.3988(17) ?
    C8 C9 . 1.3855(17) ?
    C8 H8 . 0.9500 ?
    C9 C10 . 1.388(2) ?
    C9 H9 . 0.9500 ?
    C10 C11 . 1.381(2) ?
    C10 H10 . 0.9500 ?
    C11 C12 . 1.3942(17) ?
    C11 H11 . 0.9500 ?
    C12 H12 . 0.9500 ?
    C13 C14 . 1.4056(16) ?
    C13 C18 . 1.4115(16) ?
    C14 C15 . 1.3785(17) ?
    C14 H14 . 0.9500 ?
    C15 C16 . 1.3947(18) ?
    C15 H15 . 0.9500 ?
    C16 C17 . 1.3807(16) ?
    C16 H16 . 0.9500 ?
    C17 C18 . 1.4015(15) ?
    C17 H17 . 0.9500 ?
loop_
    _geom_angle_atom_site_label_1
    _geom_angle_atom_site_label_2
    _geom_angle_atom_site_label_3
    _geom_angle_site_symmetry_1
    _geom_angle_site_symmetry_3
    _geom_angle
    _geom_angle_publ_flag
    C4 N1 C18 . . 124.24(10) ?
    C4 N1 C1 . . 116.21(9) ?
    C18 N1 C1 . . 119.45(9) ?
    C6 N2 C13 . . 120.99(10) ?
    C2 C1 N1 . . 113.12(10) ?
    C2 C1 H1A . . 109.0 ?
    N1 C1 H1A . . 109.0 ?
    C2 C1 H1B . . 109.0 ?
    N1 C1 H1B . . 109.0 ?
    H1A C1 H1B . . 107.8 ?
    C3 C2 C1 . . 178.08(13) ?
    C2 C3 H3 . . 180.0 ?
    O1 C4 N1 . . 121.55(11) ?
    O1 C4 C5 . . 123.62(10) ?
    N1 C4 C5 . . 114.75(9) ?
    C4 C5 C6 . . 106.21(9) ?
    C4 C5 H5A . . 110.5 ?
    C6 C5 H5A . . 110.5 ?
    C4 C5 H5B . . 110.5 ?
    C6 C5 H5B . . 110.5 ?
    H5A C5 H5B . . 108.7 ?
    N2 C6 C7 . . 118.90(10) ?
    N2 C6 C5 . . 120.78(10) ?
    C7 C6 C5 . . 120.28(9) ?
    C12 C7 C8 . . 118.44(11) ?
    C12 C7 C6 . . 122.43(11) ?
    C8 C7 C6 . . 119.11(10) ?
    C9 C8 C7 . . 120.60(12) ?
    C9 C8 H8 . . 119.7 ?
    C7 C8 H8 . . 119.7 ?
    C8 C9 C10 . . 120.56(12) ?
    C8 C9 H9 . . 119.7 ?
    C10 C9 H9 . . 119.7 ?
    C11 C10 C9 . . 119.40(12) ?
    C11 C10 H10 . . 120.3 ?
    C9 C10 H10 . . 120.3 ?
    C10 C11 C12 . . 120.45(12) ?
    C10 C11 H11 . . 119.8 ?
    C12 C11 H11 . . 119.8 ?
    C11 C12 C7 . . 120.53(12) ?
    C11 C12 H12 . . 119.7 ?
    C7 C12 H12 . . 119.7 ?
    N2 C13 C14 . . 116.43(10) ?
    N2 C13 C18 . . 125.31(10) ?
    C14 C13 C18 . . 118.07(10) ?
    C15 C14 C13 . . 122.04(11) ?
    C15 C14 H14 . . 119.0 ?
    C13 C14 H14 . . 119.0 ?
    C14 C15 C16 . . 119.54(11) ?
    C14 C15 H15 . . 120.2 ?
    C16 C15 H15 . . 120.2 ?
    C17 C16 C15 . . 119.64(11) ?
    C17 C16 H16 . . 120.2 ?
    C15 C16 H16 . . 120.2 ?
    C16 C17 C18 . . 121.48(11) ?
    C16 C17 H17 . . 119.3 ?
    C18 C17 H17 . . 119.3 ?
    C17 C18 C13 . . 119.22(10) ?
    C17 C18 N1 . . 118.34(10) ?
    C13 C18 N1 . . 122.33(10) ?
loop_
    _geom_torsion_atom_site_label_1
    _geom_torsion_atom_site_label_2
    _geom_torsion_atom_site_label_3
    _geom_torsion_atom_site_label_4
    _geom_torsion_site_symmetry_1
    _geom_torsion_site_symmetry_2
    _geom_torsion_site_symmetry_3
    _geom_torsion_site_symmetry_4
    _geom_torsion
    _geom_torsion_publ_flag
    C4 N1 C1 C2 . . . . 84.64(12) ?
    C18 N1 C1 C2 . . . . -91.95(12) ?
    C18 N1 C4 O1 . . . . -178.39(11) ?
    C1 N1 C4 O1 . . . . 5.21(16) ?
    C18 N1 C4 C5 . . . . -1.33(15) ?
    C1 N1 C4 C5 . . . . -177.73(9) ?
    O1 C4 C5 C6 . . . . 106.80(12) ?
    N1 C4 C5 C6 . . . . -70.19(12) ?
    C13 N2 C6 C7 . . . . 174.26(10) ?
    C13 N2 C6 C5 . . . . -3.54(17) ?
    C4 C5 C6 N2 . . . . 75.83(13) ?
    C4 C5 C6 C7 . . . . -101.94(11) ?
    N2 C6 C7 C12 . . . . -178.58(11) ?
    C5 C6 C7 C12 . . . . -0.77(17) ?
    N2 C6 C7 C8 . . . . -0.12(16) ?
    C5 C6 C7 C8 . . . . 177.70(11) ?
    C12 C7 C8 C9 . . . . -1.09(18) ?
    C6 C7 C8 C9 . . . . -179.61(11) ?
    C7 C8 C9 C10 . . . . 0.98(19) ?
    C8 C9 C10 C11 . . . . -0.1(2) ?
    C9 C10 C11 C12 . . . . -0.7(2) ?
    C10 C11 C12 C7 . . . . 0.6(2) ?
    C8 C7 C12 C11 . . . . 0.32(18) ?
    C6 C7 C12 C11 . . . . 178.80(11) ?
    C6 N2 C13 C14 . . . . 144.00(12) ?
    C6 N2 C13 C18 . . . . -41.08(17) ?
    N2 C13 C14 C15 . . . . 176.89(12) ?
    C18 C13 C14 C15 . . . . 1.6(2) ?
    C13 C14 C15 C16 . . . . -1.4(2) ?
    C14 C15 C16 C17 . . . . 0.5(2) ?
    C15 C16 C17 C18 . . . . 0.18(19) ?
    C16 C17 C18 C13 . . . . -0.01(18) ?
    C16 C17 C18 N1 . . . . -176.21(11) ?
    N2 C13 C18 C17 . . . . -175.69(11) ?
    C14 C13 C18 C17 . . . . -0.85(17) ?
    N2 C13 C18 N1 . . . . 0.36(18) ?
    C14 C13 C18 N1 . . . . 175.20(11) ?
    C4 N1 C18 C17 . . . . -140.25(11) ?
    C1 N1 C18 C17 . . . . 36.05(15) ?
    C4 N1 C18 C13 . . . . 43.68(17) ?
    C1 N1 C18 C13 . . . . -140.03(11) ?
loop_
    _geom_hbond_atom_site_label_D
    _geom_hbond_atom_site_label_H
    _geom_hbond_atom_site_label_A
    _geom_hbond_site_symmetry_A
    _geom_hbond_distance_DH
    _geom_hbond_distance_HA
    _geom_hbond_distance_DA
    _geom_hbond_angle_DHA
    C1 H1A O1 4_666 0.99 2.14 3.1074(15) 166
    C3 H3 N2 2_656 0.95 2.58 3.4269(18) 149
