# Supplementary material for: 4-Phenyl-1-(prop-2-yn-1-yl)-1H-1,5-benzodiazepin-2(3H)-one
Source: Acta Crystallogr Sect E Struct Rep Online. 2011 Jul 23;67(Pt 8):o2075–6. doi: 10.1107/S1600536811027371 (PMC3213519; doi:10.1107/S1600536811027371)
Supplement: Supplementary file 2 [file e-67-o2075-Isup2.hkl]

# 
# h,k,l, Fc-squared, Fo-squared, sigma(Fo-squared) and status flag 
# 
data_I
_shelx_title 'I in P2(1)/n' 
_shelx_refln_list_code          4 
_shelx_F_calc_maximum      229.94 
_exptl_crystal_F_000       576.00 
_reflns_d_resolution_high  0.6500 
 
loop_ 
 _symmetry_equiv_pos_as_xyz 
 'x, y, z' 
 '-x+1/2, y+1/2, -z+1/2' 
 '-x, -y, -z' 
 'x-1/2, -y-1/2, z-1/2' 
 
_cell_length_a     8.2574 
_cell_length_b    18.9608 
_cell_length_c     9.0914 
_cell_angle_alpha  90.000 
_cell_angle_beta  102.962 
_cell_angle_gamma  90.000 
 
_shelx_F_squared_multiplier     1.000 
 
loop_ 
 _refln_index_h 
 _refln_index_k 
 _refln_index_l 
 _refln_F_squared_calc 
 _refln_F_squared_meas 
 _refln_F_squared_sigma 
 _refln_observed_status 
   2   0   0    52873.89    56806.56   1554.80 o 
   4   0   0        1.62        1.70      2.27 o 
   6   0   0      778.48      796.43     27.84 o 
   8   0   0      366.01      371.51     18.18 o 
  10   0   0        8.00        3.41      6.25 o 
  12   0   0       16.30       20.45      9.09 o 
   2   1   0     6080.98     6256.18    121.71 o 
   3   1   0     1243.07     1203.68     25.31 o 
   4   1   0     2801.74     2904.58     58.65 o 
   5   1   0      381.31      356.41     11.84 o 
   6   1   0      237.19      245.75      6.43 o 
   7   1   0       12.08       15.24      5.96 o 
   8   1   0      265.56      284.33     10.85 o 
   9   1   0      148.13      166.27      9.03 o 
  11   1   0       87.12       85.20     11.93 o 
  12   1   0       97.36      103.17     10.04 o 
   2   2   0      144.55      119.04      3.62 o 
   3   2   0      889.54      869.46     18.02 o 
   4   2   0       31.48       29.66      3.11 o 
   5   2   0        1.14        0.91      1.17 o 
   6   2   0        0.54        1.62      1.50 o 
   7   2   0      179.69      183.50      8.03 o 
   8   2   0      144.08      152.72     17.04 o 
   9   2   0      279.22      296.17     12.25 o 
  10   2   0       14.26       12.08      4.61 o 
  11   2   0       81.63       85.16      8.63 o 
  12   2   0       12.21       11.86      6.22 o 
   1   3   0      324.17      309.60      9.66 o 
   2   3   0     2495.35     2463.43     39.90 o 
   3   3   0     2048.85     2134.32     41.91 o 
   4   3   0      290.91      262.32      9.48 o 
   5   3   0      452.43      511.87     17.68 o 
   6   3   0      202.44      195.34      5.51 o 
   7   3   0       17.51       18.88      7.67 o 
   8   3   0       11.40       12.93      3.21 o 
   9   3   0      103.00      108.62      9.94 o 
  10   3   0        0.36        1.13      2.75 o 
  11   3   0       32.19       33.32      9.94 o 
  12   3   0        7.65        4.54      5.62 o 
   0   4   0      110.07      107.74      3.12 o 
   1   4   0     5848.30     6041.80     95.66 o 
   2   4   0       78.98       75.18      2.30 o 
   3   4   0      698.64      700.53     13.82 o 
   4   4   0       19.12       18.38      1.73 o 
   5   4   0       66.93       85.51      5.96 o 
   6   4   0        0.51        0.00      1.61 o 
   7   4   0       14.82       25.31      3.62 o 
   8   4   0        7.48        8.07      2.57 o 
   9   4   0       17.16       16.65      3.84 o 
  10   4   0       67.27       71.03      6.02 o 
  11   4   0       13.44        7.52      5.18 o 
  12   4   0       45.32       32.23      7.42 o 
   1   5   0      496.14      488.89      7.59 o 
   2   5   0      454.22      476.66     10.82 o 
   3   5   0      497.07      526.69     10.16 o 
   4   5   0       36.30       44.37      2.50 o 
   5   5   0       71.48       74.28      3.34 o 
   6   5   0       20.83       18.07      2.17 o 
   7   5   0       38.07       38.00      3.16 o 
   8   5   0       27.04       25.64      3.25 o 
   9   5   0       45.55       46.47      4.34 o 
  10   5   0       17.47       18.18      5.22 o 
  11   5   0      115.53      125.58      9.84 o 
  12   5   0       22.49       26.70      7.23 o 
   0   6   0     1331.48     1383.49     27.72 o 
   1   6   0     5633.44     6205.62     85.21 o 
   2   6   0        0.10        0.85      0.73 o 
   3   6   0     4442.24     4841.92     77.84 o 
   4   6   0        4.41        5.08      2.02 o 
   5   6   0      245.65      254.31      6.92 o 
   6   6   0        0.53        0.81      1.57 o 
   7   6   0        2.95        1.88      1.84 o 
   8   6   0       69.67       76.79      4.67 o 
   9   6   0        0.25        1.80      2.83 o 
  10   6   0       37.26       45.49      6.62 o 
  11   6   0        1.63        0.79      5.18 o 
  12   6   0        3.63        6.13      9.37 o 
   1   7   0      671.79      744.93     23.37 o 
   2   7   0       74.68       94.42      2.83 o 
   3   7   0     2277.52     2523.06     41.65 o 
   4   7   0        0.99        4.17      1.31 o 
   5   7   0      141.24      154.27      4.90 o 
   6   7   0      271.64      292.87      7.73 o 
   7   7   0      169.26      176.89      6.18 o 
   8   7   0       76.07       73.85      4.67 o 
   9   7   0       85.95       93.45     18.46 o 
  10   7   0        3.92        1.14      4.02 o 
  11   7   0       31.98       30.52     10.23 o 
  12   7   0       38.35       51.40      9.66 o 
   0   8   0       51.68       28.87      1.77 o 
   1   8   0      940.33     1051.52     15.55 o 
   2   8   0     1180.73     1172.06     20.11 o 
   3   8   0       94.35      109.77      3.49 o 
   4   8   0      174.24      160.89      4.80 o 
   5   8   0      447.30      467.85     10.26 o 
   6   8   0      130.71      123.57      4.67 o 
   7   8   0      335.92      349.13     13.31 o 
   8   8   0       99.90       92.75      5.79 o 
   9   8   0       11.19        7.24      3.80 o 
  10   8   0        7.70        8.03      4.09 o 
  11   8   0        5.65        3.20      4.91 o 
   1   9   0       12.67       15.54      1.94 o 
   2   9   0       23.41       22.21      1.64 o 
   3   9   0      668.57      717.34     15.90 o 
   4   9   0        3.15        2.92      1.40 o 
   5   9   0      415.78      457.63     10.26 o 
   6   9   0       21.62       11.77      2.06 o 
   7   9   0        2.08        2.66      2.05 o 
   8   9   0       25.44       30.68      4.61 o 
   9   9   0       16.47       13.19      6.53 o 
  10   9   0       23.15       14.30      4.77 o 
  11   9   0        2.16        4.18      4.36 o 
   0  10   0     1264.85     1362.64     28.12 o 
   1  10   0       55.67       63.89      2.12 o 
   2  10   0     1465.27     1637.46     27.65 o 
   3  10   0      104.81      109.80      4.32 o 
   4  10   0      364.66      373.32      8.51 o 
   5  10   0      405.15      408.06      9.48 o 
   6  10   0       98.83       96.22      4.47 o 
   7  10   0       34.27       29.93      4.20 o 
   8  10   0       77.18       72.07      6.22 o 
   9  10   0        8.69       10.96      4.20 o 
  10  10   0        0.31        3.35      3.98 o 
  11  10   0        1.95        1.73      3.80 o 
   1  11   0        8.53       12.98      1.19 o 
   2  11   0      107.89       90.38      3.16 o 
   3  11   0      375.13      377.06     12.15 o 
   4  11   0       87.27       92.84      3.82 o 
   5  11   0      196.95      184.06      5.89 o 
   6  11   0       93.24       79.97      4.24 o 
   7  11   0       40.05       41.11      4.61 o 
   8  11   0        1.29        1.93      4.54 o 
   9  11   0        8.79        9.89      9.66 o 
  10  11   0       20.88       21.80      4.77 o 
  11  11   0       14.71       18.46      5.22 o 
   0  12   0     1155.76     1225.83     25.91 o 
   1  12   0        1.10        0.71      0.85 o 
   2  12   0      227.62      233.98     11.53 o 
   3  12   0      147.01      143.63      5.11 o 
   4  12   0       13.31        9.42      1.73 o 
   5  12   0        0.18       -1.14      1.50 o 
   6  12   0       14.18        3.76      2.84 o 
   7  12   0        5.92        3.69      2.81 o 
   8  12   0       12.52        6.25      4.26 o 
   9  12   0       15.63       10.96      3.98 o 
  10  12   0       25.90       24.16      5.41 o 
  11  12   0        6.64        8.92      4.61 o 
   1  13   0      124.85      120.12      3.33 o 
   2  13   0       29.98       34.92      2.30 o 
   3  13   0      103.12      108.91      4.25 o 
   4  13   0      108.03      125.63      4.67 o 
   5  13   0        8.57        9.09      2.84 o 
   6  13   0        3.04        6.82      2.73 o 
   7  13   0        0.92        1.18      2.59 o 
   8  13   0       11.06       16.99      4.20 o 
   9  13   0       34.26       32.81      5.41 o 
  10  13   0        9.78        9.37      4.42 o 
  11  13   0        0.16        4.62      4.61 o 
   0  14   0        3.55        4.67      1.77 o 
   1  14   0      479.16      468.60      8.38 o 
   2  14   0        1.60        2.84      1.40 o 
   3  14   0       14.29       19.12      2.06 o 
   4  14   0        0.64       -0.25      4.83 o 
   5  14   0      164.67      194.93      8.03 o 
   6  14   0        4.12        6.82      2.81 o 
   7  14   0       38.66       30.28      4.83 o 
   8  14   0        0.15        4.54      3.21 o 
   9  14   0       35.33       43.17      9.94 o 
  10  14   0       19.51       11.24      4.61 o 
   1  15   0        4.75        3.44      1.25 o 
   2  15   0      160.29      141.46      6.43 o 
   3  15   0       41.07       42.67      3.62 o 
   4  15   0        0.16       -1.14      3.98 o 
   5  15   0       15.83       16.35      3.21 o 
   6  15   0       41.15       30.98      4.42 o 
   7  15   0        6.65        7.95      3.98 o 
   8  15   0        0.19       -1.17      3.14 o 
   9  15   0      119.53      138.61     13.07 o 
  10  15   0        4.82        9.38      9.37 o 
   0  16   0      359.14      359.68     10.04 o 
   1  16   0      892.45      875.15     16.62 o 
   2  16   0      154.33      140.33      6.03 o 
   3  16   0        0.35        0.00      2.84 o 
   4  16   0       32.96       37.43      5.40 o 
   5  16   0       25.85       19.68      3.98 o 
   6  16   0       45.18       50.17      5.22 o 
   7  16   0        0.53       -1.54      2.84 o 
   8  16   0       25.70       15.91      4.09 o 
   9  16   0       48.03       52.54      6.43 o 
  10  16   0        2.20        5.11      5.68 o 
   1  17   0      143.24      135.18      5.08 o 
   2  17   0      158.52      165.16      6.62 o 
   3  17   0       40.70       37.10      5.11 o 
   4  17   0       99.51       98.04      5.68 o 
   5  17   0        0.96       -0.66      2.59 o 
   6  17   0       47.94       40.07      4.82 o 
   7  17   0       31.66       25.67      8.52 o 
   8  17   0       10.28        4.54      4.54 o 
   9  17   0       15.79        8.52      6.25 o 
  10  17   0        3.12        5.68      5.68 o 
   0  18   0     2081.39     1956.42     59.08 o 
   1  18   0      165.82      156.79      6.43 o 
   2  18   0      529.94      507.28     19.88 o 
   3  18   0        8.93        9.66      3.98 o 
   4  18   0        7.86        1.14      3.41 o 
   5  18   0       23.52       16.47      5.11 o 
   6  18   0       17.36       17.61      5.68 o 
   7  18   0       12.22        8.52      5.11 o 
   8  18   0        0.01        4.54      5.11 o 
   9  18   0        7.47        9.09      5.68 o 
   1  19   0       58.43       62.11      5.40 o 
   2  19   0       38.38       39.20      5.11 o 
   3  19   0        4.72        5.68      3.41 o 
   4  19   0       23.92       24.99      5.11 o 
   5  19   0       16.95       24.99      5.11 o 
   6  19   0        2.85        5.11      3.98 o 
   7  19   0        2.29        3.41      4.54 o 
   8  19   0        0.64       -3.41      4.54 o 
   9  19   0        0.03        3.98      5.68 o 
   0  20   0      600.56      591.36     22.72 o 
   1  20   0        2.34        5.68      2.41 o 
   2  20   0      499.15      527.16     21.02 o 
   3  20   0        3.61        6.25      3.41 o 
   4  20   0       35.94       44.31      6.25 o 
   5  20   0       41.53       53.40      7.38 o 
   6  20   0       37.38       39.76      7.38 o 
   7  20   0        5.65        9.66      5.11 o 
   8  20   0        2.12        3.41      5.11 o 
   9  20   0        9.80        5.68      6.25 o 
   1  21   0        8.07        7.17      2.84 o 
   2  21   0       63.02       60.21      6.25 o 
   3  21   0       51.51       63.06      7.38 o 
   4  21   0        0.12        0.00      3.41 o 
   5  21   0        0.31       -1.70      3.41 o 
   6  21   0        6.04        0.00      4.54 o 
   7  21   0       11.44       18.18      6.25 o 
   8  21   0        0.63        4.54      5.11 o 
   0  22   0       68.78       57.37      6.82 o 
   1  22   0        0.09        0.57      2.84 o 
   2  22   0        2.34        4.54      3.98 o 
   3  22   0       85.91      106.23      9.09 o 
   4  22   0        2.25       -3.41      3.41 o 
   5  22   0        1.17        6.25      4.54 o 
   6  22   0        2.34        6.25      5.11 o 
   7  22   0       14.68       18.75      6.82 o 
   8  22   0       11.32       26.13      7.95 o 
   1  23   0        9.90        6.25      3.98 o 
   2  23   0        0.40        0.57      3.41 o 
   3  23   0       33.99       42.60      6.82 o 
   4  23   0       29.35       29.54      6.25 o 
   5  23   0        2.19        0.00      3.98 o 
   6  23   0        1.61       11.36      5.68 o 
   7  23   0       16.26       12.50      6.25 o 
   0  24   0       25.27       26.70      5.68 o 
   1  24   0      135.73      138.61     10.23 o 
   2  24   0       10.45       17.04      5.11 o 
   3  24   0       47.45       55.10      7.38 o 
   4  24   0       33.28       38.63      6.82 o 
   5  24   0        8.04       -1.14      4.54 o 
   6  24   0       10.07       10.79      6.25 o 
   7  24   0        6.35        2.27      5.68 o 
   1  25   0       87.78      101.68      9.66 o 
   2  25   0        0.05        7.38      4.54 o 
   3  25   0      117.18      125.54     10.79 o 
   4  25   0       37.71       44.31      7.38 o 
   5  25   0        0.07       -3.41      4.54 o 
   6  25   0        0.00        5.11      5.11 o 
   0  26   0       11.23        9.66      5.11 o 
   1  26   0       12.94        5.68      4.54 o 
   2  26   0       51.80       62.49      7.95 o 
   3  26   0        0.03       -0.57      3.98 o 
   4  26   0        2.36        6.82      5.11 o 
   5  26   0        5.18        6.25      5.68 o 
   1  27   0        0.35        2.27      4.54 o 
   2  27   0        0.01       -3.41      3.98 o 
   3  27   0        8.90        1.70      4.54 o 
   4  27   0        1.63        2.84      5.11 o 
   1  28   0        3.09       -1.14      4.54 o 
   2  28   0       48.20       56.24      8.52 o 
   3  28   0        7.98        3.41      5.11 o 
   1  29   0        6.12        4.54      5.11 o 
 -11   0   1       28.34       21.02      7.95 o 
  -9   0   1       51.78       54.53      7.95 o 
  -7   0   1       25.60       40.33      5.68 o 
  -5   0   1     1535.11     1601.95     48.29 o 
  -3   0   1     3737.01     3822.51    106.23 o 
   1   0   1      658.85      634.53     18.75 o 
   3   0   1     1615.01     1490.04     43.74 o 
   5   0   1     1142.98     1116.25     35.79 o 
   7   0   1      882.50      869.99     20.70 o 
  11   0   1       19.41       25.56      8.52 o 
 -12   1   1       37.67       35.68      7.95 o 
 -11   1   1       31.98       20.22      5.96 o 
 -10   1   1        6.15        4.54      4.02 o 
  -9   1   1        0.20       -1.44      2.99 o 
  -8   1   1       79.67       70.37      5.41 o 
  -7   1   1     1157.19     1131.17     51.41 o 
  -6   1   1      312.72      303.20      7.19 o 
  -5   1   1     3822.25     3807.42     61.16 o 
  -4   1   1      476.33      498.42      9.34 o 
  -3   1   1     2692.18     2794.39     55.43 o 
  -2   1   1     1957.01     2068.11     40.97 o 
   1   1   1     1245.71     1185.36     33.52 o 
   2   1   1      360.33      358.21     28.69 o 
   3   1   1      555.68      585.51     15.34 o 
   4   1   1      384.57      395.26     22.72 o 
   5   1   1      130.23      125.83      5.62 o 
   6   1   1       98.76       92.60      7.63 o 
   7   1   1       76.95       81.65      4.18 o 
   8   1   1      479.13      493.51     14.36 o 
   9   1   1       29.94       32.13      5.41 o 
  10   1   1      144.81      137.90      9.43 o 
  11   1   1        6.35        7.69      3.72 o 
  12   1   1        7.58       -0.24      6.82 o 
 -12   2   1        8.62        9.87     11.65 o 
 -11   2   1       13.97       12.15      5.18 o 
 -10   2   1       32.31       27.62      5.22 o 
  -9   2   1       33.44       32.62      5.01 o 
  -8   2   1       19.18       18.76      3.40 o 
  -7   2   1      236.02      246.71      9.03 o 
  -6   2   1       12.67       11.40      4.83 o 
  -5   2   1       88.32       85.21      6.25 o 
  -4   2   1     2399.52     2476.22     50.21 o 
  -3   2   1       11.30       13.66      2.56 o 
  -2   2   1    21366.96    21966.43    427.19 o 
  -1   2   1      883.45      814.47     24.14 o 
   1   2   1      684.34      654.07     15.85 o 
   2   2   1     4864.10     4825.39     77.73 o 
   3   2   1     2042.89     1868.27     37.11 o 
   4   2   1     1427.85     1452.25     24.77 o 
   5   2   1      533.23      516.77     10.51 o 
   6   2   1      268.46      271.55      7.10 o 
   7   2   1       17.91       15.56      2.34 o 
   8   2   1      164.96      180.99      8.84 o 
   9   2   1        1.20       -0.21      3.14 o 
  10   2   1      139.91      149.89     10.46 o 
  11   2   1       17.26       14.24      4.06 o 
  12   2   1       22.30       21.87      6.83 o 
 -12   3   1       85.87       78.65      9.03 o 
 -11   3   1        0.45        5.23      5.01 o 
 -10   3   1       26.34       30.56      5.41 o 
  -9   3   1       20.70       18.13      4.83 o 
  -8   3   1      190.21      184.91      8.44 o 
  -7   3   1       37.63       36.23      4.02 o 
  -6   3   1      686.62      684.52     17.27 o 
  -5   3   1      133.07      179.54      6.43 o 
  -4   3   1        7.60        5.86      2.27 o 
  -3   3   1        2.56        8.14      3.12 o 
  -2   3   1     5048.54     5683.03    110.46 o 
  -1   3   1     2504.16     2564.58     41.11 o 
   0   3   1     1724.81     1899.63     30.61 o 
   1   3   1       13.83       30.52      1.19 o 
   2   3   1      325.00      283.80      4.88 o 
   3   3   1        0.41        0.50      0.74 o 
   4   3   1      199.90      187.60      4.85 o 
   5   3   1       12.71       14.25      1.71 o 
   6   3   1       74.64       69.76      4.18 o 
   7   3   1        7.47        1.65      2.18 o 
   8   3   1        2.70        4.54      3.98 o 
   9   3   1       26.69       27.72      3.76 o 
  10   3   1       23.01       29.55      4.26 o 
  11   3   1       30.28       28.69      5.69 o 
  12   3   1        1.59       -2.07      5.58 o 
 -12   4   1        0.14        2.56      5.22 o 
 -11   4   1       71.60       78.13     26.42 o 
 -10   4   1        3.51        8.81      4.83 o 
  -9   4   1       11.95       11.46      2.92 o 
  -8   4   1       10.37        6.82      4.26 o 
  -7   4   1       37.70       39.78      4.20 o 
  -6   4   1       34.13       38.51      3.62 o 
  -5   4   1      192.62      231.30      9.37 o 
  -4   4   1       56.11       62.50     10.23 o 
  -3   4   1      115.51      113.87      3.16 o 
  -2   4   1     1410.71     1507.78     69.30 o 
  -1   4   1      434.25      453.06      9.62 o 
   0   4   1     3036.67     3191.18     50.94 o 
   1   4   1        1.63        0.76      0.66 o 
   2   4   1      336.56      344.34      5.87 o 
   3   4   1      328.54      313.22      5.70 o 
   4   4   1       13.29       11.36      1.48 o 
   5   4   1        9.68        7.17      1.25 o 
   6   4   1       60.26       56.03      2.73 o 
   7   4   1        8.60       10.34      2.17 o 
   8   4   1       11.95       11.39      2.65 o 
   9   4   1       22.36       25.19      3.68 o 
  10   4   1        0.00       -1.48      3.16 o 
  11   4   1       36.20       43.74      7.42 o 
  12   4   1        0.23       -0.29      5.81 o 
 -12   5   1        1.70        4.68      9.66 o 
 -11   5   1       19.16       12.78      4.83 o 
 -10   5   1       28.95       35.74      5.96 o 
  -9   5   1       13.40       12.47      3.68 o 
  -8   5   1        7.97        8.43      2.70 o 
  -7   5   1       73.62       72.49      3.76 o 
  -6   5   1      277.92      283.03      8.20 o 
  -5   5   1      176.58      177.77      5.00 o 
  -4   5   1     4805.65     5141.64     82.65 o 
  -3   5   1       46.51       49.99      2.17 o 
  -2   5   1     9023.31     9552.86    185.58 o 
  -1   5   1       57.84       72.21      2.93 o 
   0   5   1     1082.09     1150.59     19.02 o 
   1   5   1      443.27      437.93      8.09 o 
   2   5   1      866.00      876.55     15.41 o 
   3   5   1      303.24      326.54      8.33 o 
   4   5   1      231.45      252.45      5.18 o 
   5   5   1      398.48      414.75      7.72 o 
   6   5   1       11.25       14.06      1.97 o 
   7   5   1        7.02        7.02      2.13 o 
   8   5   1        0.95        3.54      2.31 o 
   9   5   1        9.44       12.71      3.34 o 
  10   5   1        2.47        1.91      2.96 o 
  11   5   1        2.06       -0.84      5.01 o 
 -12   6   1       55.14       66.06      8.41 o 
 -11   6   1       38.82       45.00      6.62 o 
 -10   6   1       12.95       11.98      4.36 o 
  -9   6   1       75.67       78.61      6.62 o 
  -8   6   1      117.59      114.86      5.42 o 
  -7   6   1       10.16        9.26      2.06 o 
  -6   6   1       95.55       88.93      3.91 o 
  -5   6   1       69.05       65.53      3.30 o 
  -4   6   1       69.52       76.37      4.23 o 
  -3   6   1        0.01        0.19      0.98 o 
  -2   6   1      738.04      795.18     17.07 o 
  -1   6   1       56.78       43.95      2.59 o 
   0   6   1      277.75      339.48      6.44 o 
   1   6   1      647.42      677.43     12.02 o 
   2   6   1      820.45      901.29     15.85 o 
   3   6   1        2.68        2.10      1.17 o 
   4   6   1       64.83       54.01      2.83 o 
   5   6   1        1.16        3.33      1.31 o 
   6   6   1      660.58      648.07     26.89 o 
   7   6   1       10.82        7.21      2.34 o 
   8   6   1      121.05      122.87      5.93 o 
   9   6   1       10.95       12.42      3.25 o 
  10   6   1       16.42       13.92      5.22 o 
  11   6   1       46.40       54.83      8.03 o 
 -12   7   1       55.01       40.49      7.23 o 
 -11   7   1       27.68       27.58     10.51 o 
 -10   7   1       15.09       16.35      4.50 o 
  -9   7   1       18.39       24.98      4.61 o 
  -8   7   1        3.67        2.01      2.99 o 
  -7   7   1      169.17      169.67      5.75 o 
  -6   7   1       67.20       72.88      5.53 o 
  -5   7   1       56.52       66.40      3.16 o 
  -4   7   1     1503.27     1580.66     27.00 o 
  -3   7   1      730.78      792.76     14.20 o 
  -2   7   1     1909.93     2108.32     42.38 o 
  -1   7   1     1232.97     1243.68     20.88 o 
   0   7   1       27.99       32.94      1.50 o 
   1   7   1     2624.82     2721.29     44.17 o 
   2   7   1       30.95       28.99      4.16 o 
   3   7   1      757.40      824.94     15.30 o 
   4   7   1      234.30      239.29      6.21 o 
   5   7   1        1.11        1.05      1.76 o 
   6   7   1      113.45      102.09      5.13 o 
   7   7   1        0.78        0.25      1.84 o 
   8   7   1        8.15        8.75      2.83 o 
   9   7   1       10.13       11.58      3.42 o 
  10   7   1       24.40       21.11      5.62 o 
  11   7   1        6.67       10.39      5.40 o 
 -12   8   1        2.32       -2.73      4.73 o 
 -11   8   1       16.53       20.27      5.58 o 
 -10   8   1        0.46       -0.25      3.55 o 
  -9   8   1       41.97       36.80      5.41 o 
  -8   8   1        3.72        2.84      3.98 o 
  -7   8   1       20.12       17.87      2.67 o 
  -6   8   1       56.49       64.69      3.49 o 
  -5   8   1       34.52       36.91      3.75 o 
  -4   8   1       19.18       10.28      1.50 o 
  -3   8   1        4.29        5.33      1.17 o 
  -2   8   1      559.04      662.09     19.60 o 
  -1   8   1      349.73      355.24      7.10 o 
   0   8   1       32.37       41.08      2.45 o 
   1   8   1     2026.20     2120.90     34.76 o 
   2   8   1       33.43       40.38      2.94 o 
   3   8   1      632.92      654.22     12.67 o 
   4   8   1      209.32      188.11      5.46 o 
   5   8   1      394.35      412.07      9.70 o 
   6   8   1      259.61      244.68     12.22 o 
   7   8   1      538.99      533.61     12.73 o 
   8   8   1       29.76       25.34      3.46 o 
   9   8   1       77.67       77.11      7.42 o 
  10   8   1        0.00       -0.93      3.68 o 
  11   8   1       46.48       52.87     11.93 o 
 -11   9   1        1.71        3.33      4.50 o 
 -10   9   1       20.19       16.63      4.91 o 
  -9   9   1        2.66        6.94      3.55 o 
  -8   9   1       68.29       71.63     14.49 o 
  -7   9   1        3.80       10.72      2.99 o 
  -6   9   1        7.85        8.29      2.06 o 
  -5   9   1      389.23      395.67      8.91 o 
  -4   9   1       17.19       13.34      1.57 o 
  -3   9   1     1806.41     1891.47     31.70 o 
  -2   9   1      347.90      392.70      9.84 o 
  -1   9   1      354.96      310.99      6.44 o 
   0   9   1       13.34       18.72      1.19 o 
   1   9   1       31.43       21.64      2.26 o 
   2   9   1       41.82       45.21      2.39 o 
   3   9   1        7.23        4.54      1.31 o 
   4   9   1       76.99       77.80      3.58 o 
   5   9   1       15.58       16.92      2.38 o 
   6   9   1       73.96       74.82      4.01 o 
   7   9   1        0.63        1.08      3.09 o 
   8   9   1      294.87      299.98     12.71 o 
   9   9   1        3.52        5.43      3.55 o 
  10   9   1        2.09        0.85      4.83 o 
  11   9   1        9.91       10.84      5.41 o 
 -11  10   1        3.07        2.94      4.20 o 
 -10  10   1        3.81        3.29      3.78 o 
  -9  10   1       72.00       65.46      8.24 o 
  -8  10   1        4.38        5.40      3.14 o 
  -7  10   1       36.82       35.82      4.42 o 
  -6  10   1      145.19      128.10      6.43 o 
  -5  10   1        0.92        0.00      1.50 o 
  -4  10   1      208.49      220.60      7.59 o 
  -3  10   1       94.25      100.87      3.34 o 
  -2  10   1      200.92      217.66     11.93 o 
  -1  10   1        0.08        2.08      1.25 o 
   0  10   1      192.68      200.41      4.08 o 
   1  10   1      682.04      766.94     17.28 o 
   2  10   1      462.71      514.92     10.27 o 
   3  10   1      209.58      242.80      6.21 o 
   4  10   1        1.09        4.06      1.40 o 
   5  10   1      112.12      118.18      4.57 o 
   6  10   1        0.60        0.23      1.73 o 
   7  10   1       54.87       58.54      5.90 o 
   8  10   1       11.31       11.77      3.21 o 
   9  10   1       12.21       11.93      4.02 o 
  10  10   1       10.32        9.94      4.42 o 
  11  10   1        8.10       16.13      5.58 o 
 -11  11   1        8.04        8.81      4.82 o 
 -10  11   1        2.23       -0.66      3.80 o 
  -9  11   1       53.95       52.65      7.38 o 
  -8  11   1        6.95       11.36      3.98 o 
  -7  11   1      243.64      255.60     14.49 o 
  -6  11   1       11.30       12.72      2.99 o 
  -5  11   1      509.81      534.85     14.46 o 
  -4  11   1        2.02        1.05      1.40 o 
  -3  11   1      407.98      427.74     12.05 o 
  -2  11   1      119.56      147.28      3.45 o 
  -1  11   1      119.84      102.54      3.20 o 
   0  11   1      225.14      245.91      5.27 o 
   1  11   1        6.37        1.89      0.90 o 
   2  11   1       51.12       61.61      4.49 o 
   3  11   1       83.43       98.05      5.03 o 
   4  11   1      204.17      174.93      9.37 o 
   5  11   1       38.03       35.57      3.43 o 
   6  11   1       42.17       31.30      3.16 o 
   7  11   1        0.00       -1.14      2.06 o 
   8  11   1        1.02        0.85      2.81 o 
   9  11   1        7.13       11.25      4.20 o 
  10  11   1       32.59       34.69      6.03 o 
  11  11   1        4.09        2.00      5.01 o 
 -11  12   1       19.48       23.06      9.37 o 
 -10  12   1       50.40       50.31      6.43 o 
  -9  12   1        0.13       -0.38      3.55 o 
  -8  12   1        7.82        4.44      3.40 o 
  -7  12   1        0.28        1.18      2.59 o 
  -6  12   1        2.57        1.99      2.41 o 
  -5  12   1       84.53       82.39      6.82 o 
  -4  12   1        0.14       -0.57      1.61 o 
  -3  12   1       42.49       43.47      2.25 o 
  -2  12   1       35.91       30.43      1.72 o 
  -1  12   1        8.66       16.99      1.33 o 
   0  12   1      100.21      112.12      3.12 o 
   1  12   1       11.11        9.93      1.19 o 
   2  12   1       12.98       17.72      1.90 o 
   3  12   1       21.87       26.76      2.39 o 
   4  12   1      120.11      137.96      8.95 o 
   5  12   1       43.20       54.75      3.56 o 
   6  12   1        6.32        9.72      2.50 o 
   7  12   1        0.68        4.85      3.98 o 
   8  12   1      104.38      114.19     11.36 o 
   9  12   1       12.19        6.64      3.80 o 
  10  12   1       69.70       61.70      7.42 o 
  11  12   1        2.02       12.93      5.18 o 
 -11  13   1       51.56       62.35      7.60 o 
 -10  13   1       77.30       72.41      7.42 o 
  -9  13   1        6.81        4.26      3.21 o 
  -8  13   1        7.47       12.50      3.80 o 
  -7  13   1       55.60       59.01      5.41 o 
  -6  13   1       10.96       21.59      3.40 o 
  -5  13   1       14.56       14.94      2.99 o 
  -4  13   1       64.45       51.03      3.80 o 
  -3  13   1       65.78       49.58      3.62 o 
  -2  13   1       84.32       78.49      2.64 o 
  -1  13   1       20.67       19.15      1.54 o 
   0  13   1      566.24      542.82      9.21 o 
   1  13   1      299.65      311.65      6.16 o 
   2  13   1      108.64      109.25      4.59 o 
   3  13   1      337.70      332.63      8.11 o 
   4  13   1      277.47      258.69      9.29 o 
   5  13   1       97.43      107.49      4.69 o 
   6  13   1      106.64       99.79      7.67 o 
   7  13   1        6.69        4.01      3.14 o 
   8  13   1        2.74        2.56      3.14 o 
   9  13   1       19.30       15.31      4.61 o 
  10  13   1       30.53       31.17      6.03 o 
 -11  14   1       17.90       24.13      5.81 o 
 -10  14   1       16.74       20.24      5.22 o 
  -9  14   1        0.53       -0.10      3.40 o 
  -8  14   1       12.53       16.50      3.80 o 
  -7  14   1        1.21        1.22      2.73 o 
  -6  14   1       96.67      106.49      6.22 o 
  -5  14   1       17.32       19.23      2.99 o 
  -4  14   1       68.85       68.18      6.25 o 
  -3  14   1       42.94       59.85      3.80 o 
  -2  14   1       38.95       36.54      4.06 o 
  -1  14   1       20.79       13.22      1.48 o 
   0  14   1      739.39      705.49     11.49 o 
   1  14   1      330.28      314.48      6.30 o 
   2  14   1       46.87       52.63      4.60 o 
   3  14   1      239.02      245.95      6.76 o 
   4  14   1       16.53       11.64      2.17 o 
   5  14   1        1.57        2.84      2.06 o 
   6  14   1        7.42        7.63      3.14 o 
   7  14   1       57.84       54.48      7.38 o 
   8  14   1      177.16      180.87      9.43 o 
   9  14   1        1.02        5.23      4.54 o 
 -10  15   1        0.27        2.95      3.78 o 
  -9  15   1        7.08        2.15      3.68 o 
  -8  15   1        1.34       10.12      3.40 o 
  -7  15   1       70.87       70.46      5.81 o 
  -6  15   1       30.67       40.27      4.61 o 
  -5  15   1      221.28      230.73      9.66 o 
  -4  15   1      139.40      154.64      6.62 o 
  -3  15   1       39.80       44.10      3.98 o 
  -2  15   1     1092.05     1047.84     19.34 o 
  -1  15   1       13.60       18.97      2.06 o 
   0  15   1     1389.21     1339.88     23.83 o 
   1  15   1       37.80       49.06      5.17 o 
   2  15   1       58.99       59.15      3.16 o 
   3  15   1        0.95        1.84      2.17 o 
   4  15   1       12.01        8.19      2.17 o 
   5  15   1        3.31        1.05      2.59 o 
   6  15   1        5.64        6.29      2.99 o 
   7  15   1        1.46        2.02      3.14 o 
   8  15   1        4.09        1.89      3.55 o 
   9  15   1        4.04       10.23      6.25 o 
  10  15   1        1.27       10.23      6.25 o 
 -10  16   1       16.31       29.36     10.23 o 
  -9  16   1       53.78       34.38      7.10 o 
  -8  16   1       10.86        2.56      3.21 o 
  -7  16   1       72.41       80.99      8.52 o 
  -6  16   1       60.23       55.33      5.01 o 
  -5  16   1       34.83       25.23      3.80 o 
  -4  16   1       74.31       63.59     13.07 o 
  -3  16   1      185.99      148.06      6.22 o 
  -2  16   1     1416.12     1339.63     24.27 o 
  -1  16   1      225.56      189.30      7.87 o 
   0  16   1      373.26      350.11     10.08 o 
   1  16   1        2.98        4.54      2.01 o 
   2  16   1        5.39        4.70      2.18 o 
   3  16   1        5.51        5.30      1.97 o 
   4  16   1       14.75       13.39      3.41 o 
   5  16   1       25.91       25.93      4.02 o 
   6  16   1       58.34       55.88      5.41 o 
   7  16   1       30.16       56.24      8.52 o 
   8  16   1        4.50        0.00      4.54 o 
  10  16   1        3.25        5.68      6.25 o 
 -10  17   1       12.46       13.33      7.10 o 
  -9  17   1        0.01        1.36      4.54 o 
  -8  17   1        1.47        5.96      3.69 o 
  -7  17   1       13.00        6.25      3.21 o 
  -6  17   1        0.22        0.85      4.26 o 
  -5  17   1       83.86       79.14      5.41 o 
  -4  17   1       89.93       88.35      5.41 o 
  -3  17   1       49.50       49.00      3.80 o 
  -2  17   1      254.32      243.67     23.29 o 
  -1  17   1       32.26       51.83      3.16 o 
   0  17   1      254.91      254.00      6.87 o 
   1  17   1      293.99      315.63      9.62 o 
   2  17   1       11.79       13.07      3.98 o 
   3  17   1       58.13       50.56      6.25 o 
   4  17   1      249.98      234.04     13.07 o 
   5  17   1        5.88        5.11      3.98 o 
   6  17   1        3.70        0.57      3.98 o 
   7  17   1       64.07       56.24      8.52 o 
   8  17   1      149.26      194.28     14.20 o 
   9  17   1       26.47       27.27      7.95 o 
  -9  18   1        0.85       -2.27      5.11 o 
  -8  18   1       53.90       64.14      6.62 o 
  -7  18   1        3.24        4.31      3.40 o 
  -6  18   1       12.06       13.10      3.80 o 
  -5  18   1        7.02        8.45      3.14 o 
  -4  18   1        5.97        4.54      2.73 o 
  -3  18   1        1.07        0.21      2.18 o 
  -2  18   1       99.66       95.28      5.01 o 
  -1  18   1       71.88       64.67      3.49 o 
   0  18   1        3.53        6.54      2.21 o 
   1  18   1      394.04      347.66     15.34 o 
   2  18   1        1.85        1.70      2.84 o 
   3  18   1      186.54      176.67     10.79 o 
   4  18   1       18.75       28.40      5.68 o 
   5  18   1        2.57        4.54      3.98 o 
   6  18   1       13.31        6.25      4.54 o 
   7  18   1       48.80       44.31      7.95 o 
   8  18   1       28.53       17.04      6.82 o 
   9  18   1       71.99       70.44     10.79 o 
  -9  19   1       33.97       26.13      7.38 o 
  -8  19   1        0.56        0.57      4.54 o 
  -7  19   1        0.40        7.38      4.54 o 
  -6  19   1        0.69        0.57      2.73 o 
  -5  19   1        7.65       10.66      3.98 o 
  -4  19   1        0.15        3.93      3.12 o 
  -3  19   1       43.37       42.94      4.20 o 
  -2  19   1      286.99      273.81     13.07 o 
  -1  19   1      297.09      261.02      9.03 o 
   0  19   1      380.57      367.43     11.04 o 
   1  19   1       25.10       23.29      4.54 o 
   2  19   1        0.20       -2.27      2.84 o 
   3  19   1       80.09       85.21      7.95 o 
   4  19   1       11.77        9.66      4.54 o 
   5  19   1        5.87        3.98      3.98 o 
   6  19   1       16.76       15.91      5.68 o 
   7  19   1       15.99       23.29      6.82 o 
   8  19   1        1.03        5.68      5.68 o 
   9  19   1        9.27        6.25      6.25 o 
  -9  20   1        2.98        9.66      6.25 o 
  -8  20   1       19.17       23.29      6.82 o 
  -7  20   1        2.92        9.09      5.11 o 
  -6  20   1        4.15        4.54      3.98 o 
  -5  20   1        6.21        8.52      3.98 o 
  -4  20   1       13.69       21.59      4.54 o 
  -3  20   1       18.46       14.20      3.98 o 
  -2  20   1        9.01       12.50      3.98 o 
  -1  20   1      181.34      152.79      6.79 o 
   0  20   1       11.61        9.96      2.41 o 
   1  20   1        8.11       -0.57      2.84 o 
   2  20   1        9.43       10.79      3.98 o 
   3  20   1      103.76      113.61      9.09 o 
   4  20   1        0.14       11.36      4.54 o 
   5  20   1        0.01        3.98      3.98 o 
   6  20   1       38.70       54.53      8.52 o 
   7  20   1       35.57       31.81      7.38 o 
   8  20   1       22.26       20.45      6.82 o 
  -8  21   1        1.31        2.27      5.11 o 
  -7  21   1        5.97       -3.41      3.98 o 
  -6  21   1        3.74        2.84      4.54 o 
  -5  21   1      125.56      137.47     10.23 o 
  -4  21   1      142.05      139.18      9.66 o 
  -3  21   1      506.57      517.51     20.45 o 
  -2  21   1      178.74      184.05     10.79 o 
  -1  21   1      106.75      109.28      7.67 o 
   0  21   1        0.63        3.56      2.18 o 
   1  21   1       19.46       19.31      4.54 o 
   2  21   1        6.65       14.77      4.54 o 
   3  21   1        4.97        2.84      3.41 o 
   4  21   1       13.41       21.02      5.68 o 
   5  21   1       19.28       20.45      5.68 o 
   6  21   1       10.26        9.09      5.68 o 
   7  21   1       16.89       18.75      6.82 o 
   8  21   1       85.79      102.82     11.93 o 
  -8  22   1        3.73        5.11      6.25 o 
  -7  22   1       14.96        6.25      5.68 o 
  -6  22   1        3.20        3.41      4.54 o 
  -5  22   1      256.34      299.94     15.34 o 
  -4  22   1      127.50      101.68      9.09 o 
  -3  22   1       97.77      106.23      8.52 o 
  -2  22   1      284.11      250.52     13.07 o 
  -1  22   1        2.50        3.41      2.41 o 
   0  22   1       67.66       70.92      5.22 o 
   1  22   1       62.52       64.19      7.38 o 
   2  22   1        9.01        6.82      3.98 o 
   3  22   1      169.33      181.21     11.93 o 
   4  22   1       13.64       18.75      5.68 o 
   5  22   1       15.90       10.23      5.68 o 
   6  22   1       64.97       93.73     10.79 o 
   7  22   1        6.36        9.66      6.25 o 
  -7  23   1       49.20       56.24      8.52 o 
  -6  23   1       34.36       46.58      7.38 o 
  -5  23   1       77.18       93.16      9.09 o 
  -4  23   1       32.89       28.97      5.68 o 
  -3  23   1       14.67        9.66      4.54 o 
  -2  23   1       39.98       35.22      5.68 o 
  -1  23   1       18.37       15.77      5.11 o 
   0  23   1        8.80        1.42      3.12 o 
   1  23   1      110.88       94.87      9.09 o 
   2  23   1        7.37        5.68      3.98 o 
   3  23   1       12.54       21.59      5.68 o 
   4  23   1        4.06       -0.57      4.54 o 
   5  23   1      153.69      163.60     12.50 o 
   6  23   1        9.28       11.36      6.25 o 
   7  23   1        4.32        6.82      6.25 o 
  -7  24   1        0.00       -1.14      5.11 o 
  -6  24   1       19.00       26.13      6.82 o 
  -5  24   1      117.26      145.42     11.36 o 
  -4  24   1      149.43      152.24     11.36 o 
  -3  24   1       15.18       21.59      5.68 o 
  -2  24   1       80.64       65.33      7.38 o 
  -1  24   1       12.67       15.12      3.55 o 
   0  24   1       32.28       33.85      4.20 o 
   1  24   1      140.53      166.44     11.93 o 
   2  24   1        0.41       -2.84      3.41 o 
   3  24   1        2.97        2.27      3.98 o 
   4  24   1        2.88        7.38      5.11 o 
   5  24   1       30.45       26.13      6.82 o 
   6  24   1        0.22        2.84      5.11 o 
  -6  25   1        3.80        5.68      5.11 o 
  -5  25   1        7.75        5.11      4.54 o 
  -4  25   1        0.17        7.95      4.54 o 
  -3  25   1        0.19       -3.41      3.41 o 
  -2  25   1        0.46       -2.27      3.41 o 
  -1  25   1        0.07        0.57      3.41 o 
   0  25   1        0.00        0.00      3.98 o 
   1  25   1       56.13       53.97      7.38 o 
   2  25   1        0.46       -3.98      3.98 o 
   3  25   1       13.01       16.47      5.68 o 
   4  25   1        6.30        2.84      4.54 o 
   5  25   1        2.02        1.70      5.68 o 
   6  25   1        2.00        2.27      5.68 o 
  -5  26   1        6.37        3.98      5.11 o 
  -4  26   1        8.97        3.98      4.54 o 
  -3  26   1        0.00        1.70      4.54 o 
  -2  26   1        2.98       -3.98      3.98 o 
  -1  26   1        0.90       -2.27      3.41 o 
   0  26   1       41.58       52.26      7.95 o 
   1  26   1        4.27        6.25      5.11 o 
   2  26   1       35.37       36.92      7.38 o 
   3  26   1       25.87       35.79      7.38 o 
   4  26   1        2.51       -0.57      4.54 o 
   5  26   1       11.47        6.25      6.25 o 
  -4  27   1        1.60       -1.14      4.54 o 
  -3  27   1       53.94       61.35      7.95 o 
  -2  27   1        0.01       -2.27      3.98 o 
  -1  27   1       10.28        7.95      5.11 o 
   0  27   1        0.04        4.54      4.54 o 
   1  27   1        0.00        0.57      4.54 o 
   2  27   1        0.20       -0.57      4.54 o 
   3  27   1       28.37       21.59      6.82 o 
   4  27   1        0.81        6.25      5.68 o 
  -3  28   1       18.98       19.88      6.25 o 
  -2  28   1        0.99        4.54      4.54 o 
   0  28   1        0.30       -1.14      4.54 o 
   1  28   1       34.18       24.43      6.82 o 
   2  28   1        6.46        1.14      4.54 o 
   3  28   1        6.67        8.52      5.68 o 
 -12   0   2       27.65       15.91      8.52 o 
 -10   0   2        6.83        0.57      5.11 o 
  -8   0   2       28.61       27.27      5.68 o 
  -6   0   2      136.90      106.23      6.82 o 
  -4   0   2       73.09       74.42      5.11 o 
  -2   0   2     2151.97     2329.64     64.76 o 
   0   0   2     1190.76     1256.56     35.22 o 
   2   0   2      537.79      522.05     17.04 o 
   4   0   2       71.25       71.01      5.68 o 
   6   0   2      116.35      120.43      9.09 o 
   8   0   2      582.47      605.47     16.38 o 
  10   0   2      172.03      168.15     15.34 o 
 -12   1   2        4.43        5.96      5.22 o 
 -11   1   2        0.13       -2.84      4.02 o 
 -10   1   2       20.79       15.46      4.61 o 
  -9   1   2      149.17      137.75      8.81 o 
  -8   1   2       10.82       13.86      2.99 o 
  -7   1   2      515.63      567.50     15.46 o 
  -6   1   2        0.92       -0.28      1.61 o 
  -5   1   2      156.55      178.21      8.52 o 
  -4   1   2       88.97       95.02      3.80 o 
  -3   1   2      473.82      534.97     11.84 o 
  -2   1   2     1073.19     1108.44     28.97 o 
  -1   1   2     1400.10     1603.83     28.56 o 
   0   1   2     4403.18     4314.11     67.87 o 
   1   1   2       79.78       88.54      4.97 o 
   2   1   2      817.41      725.60     16.07 o 
   3   1   2        0.01        0.28      1.21 o 
   4   1   2      600.80      606.13     21.59 o 
   5   1   2       94.96       89.06      4.82 o 
   6   1   2       45.79       41.30      3.09 o 
   7   1   2      318.62      310.58      8.44 o 
   8   1   2      104.92      104.20      5.35 o 
   9   1   2      226.11      263.58     12.05 o 
  10   1   2        8.70       10.00      3.80 o 
  11   1   2        9.91        9.98      5.28 o 
 -12   2   2        0.00        4.26      5.22 o 
 -11   2   2        0.68        0.57      4.02 o 
 -10   2   2       13.28       19.15      4.36 o 
  -9   2   2       19.90       18.22      3.80 o 
  -8   2   2        8.99        7.67      2.81 o 
  -7   2   2        0.12       -1.77      1.77 o 
  -6   2   2       25.39       20.06      2.59 o 
  -5   2   2      123.62      120.64      7.67 o 
  -4   2   2        7.81        3.00      2.84 o 
  -3   2   2      200.54      194.71      8.52 o 
  -2   2   2     1074.65     1107.69     29.26 o 
  -1   2   2      635.04      646.12     10.92 o 
   0   2   2      295.38      352.31      6.44 o 
   1   2   2     1780.41     1764.61     24.76 o 
   2   2   2       12.55       16.60      1.52 o 
   3   2   2      410.11      448.29      8.91 o 
   4   2   2        5.29        5.23      1.63 o 
   5   2   2      184.47      172.04      5.18 o 
   6   2   2      213.26      200.27      6.10 o 
   7   2   2      195.04      185.40      6.18 o 
   8   2   2      107.98      107.94      7.23 o 
   9   2   2       13.31       13.17      3.58 o 
  10   2   2        1.67       -1.23      2.89 o 
  11   2   2        1.77       -0.98      3.20 o 
 -12   3   2       28.25       25.65      5.87 o 
 -11   3   2        1.51        1.33      3.35 o 
 -10   3   2        0.38        4.54      4.83 o 
  -9   3   2        3.04        2.73      3.41 o 
  -8   3   2       16.45       19.87      3.69 o 
  -7   3   2        8.09       11.08      2.81 o 
  -6   3   2        1.65        3.91      1.77 o 
  -5   3   2       62.28       75.83      4.54 o 
  -4   3   2     1195.57     1270.13     26.71 o 
  -3   3   2       10.09        5.52      1.70 o 
  -2   3   2     7604.06     8106.46    157.26 o 
  -1   3   2       47.18       65.19      3.12 o 
   0   3   2      849.22      986.81     20.49 o 
   1   3   2     1381.61     1431.01     23.48 o 
   2   3   2       31.27       25.84      1.56 o 
   3   3   2     1155.85     1166.49     17.43 o 
   4   3   2       50.59       36.34      2.02 o 
   5   3   2      275.60      286.27      6.10 o 
   6   3   2      219.22      210.09      5.47 o 
   7   3   2       19.80       18.24      2.30 o 
   8   3   2      258.74      260.45      9.44 o 
   9   3   2        2.73        1.99      2.54 o 
  10   3   2        1.12       -0.82      2.96 o 
  11   3   2        0.09        2.75      3.65 o 
 -12   4   2        7.72        3.41      4.77 o 
 -11   4   2       13.06       11.95      4.50 o 
 -10   4   2       19.02       18.57      4.36 o 
  -9   4   2       66.95       72.79      6.82 o 
  -8   4   2       25.30       24.38      3.80 o 
  -7   4   2      101.03      106.51      5.62 o 
  -6   4   2       27.17       38.14     10.51 o 
  -5   4   2      219.16      224.63      8.52 o 
  -4   4   2      738.73      800.02     17.87 o 
  -3   4   2      266.91      280.83      7.67 o 
  -2   4   2     5305.17     5562.58    108.25 o 
  -1   4   2      144.31      138.90      4.02 o 
   0   4   2        6.09        3.29      0.95 o 
   1   4   2      281.44      262.23      4.60 o 
   2   4   2        4.68        1.85      0.85 o 
   3   4   2      115.97      125.84      3.29 o 
   4   4   2      827.47      823.66     13.32 o 
   5   4   2      175.39      189.78      4.77 o 
   6   4   2       37.32       42.48      2.69 o 
   7   4   2        3.12        4.76      2.25 o 
   8   4   2       12.12       12.88      3.05 o 
   9   4   2        0.07       -2.54      2.54 o 
  10   4   2        5.69        1.51      3.17 o 
  11   4   2        0.06        3.29      3.84 o 
 -12   5   2        0.29       -1.04      4.50 o 
 -11   5   2        0.23        4.52      3.96 o 
 -10   5   2       56.88       62.81      6.39 o 
  -9   5   2        0.51       -0.53      4.83 o 
  -8   5   2       49.51       52.99      5.68 o 
  -7   5   2        5.58        7.79      2.18 o 
  -6   5   2      297.53      324.67      7.83 o 
  -5   5   2       57.15       59.99      2.67 o 
  -4   5   2     1144.97     1154.32     24.09 o 
  -3   5   2      630.17      667.31     14.85 o 
  -2   5   2        6.51       15.90      1.36 o 
  -1   5   2        0.02        0.85      0.85 o 
   0   5   2      608.69      692.64     15.06 o 
   1   5   2       33.61       29.59      2.18 o 
   2   5   2      192.23      208.65      4.30 o 
   3   5   2        1.93        2.76      1.23 o 
   4   5   2        8.17        8.77      1.33 o 
   5   5   2      241.58      210.66      5.13 o 
   6   5   2       62.24       67.48      3.15 o 
   7   5   2      143.54      137.48      5.75 o 
   8   5   2        0.79        1.77      2.58 o 
   9   5   2       31.96       31.38      4.99 o 
  10   5   2        3.07        9.06      3.37 o 
  11   5   2       34.66       34.70      9.09 o 
 -12   6   2        0.00        0.45      4.77 o 
 -11   6   2        0.44       -0.66      3.68 o 
 -10   6   2        0.53        1.00      3.40 o 
  -9   6   2       37.66       38.72      5.18 o 
  -8   6   2        6.31        7.67      3.21 o 
  -7   6   2       31.25       28.81      3.71 o 
  -6   6   2      299.16      343.30      8.25 o 
  -5   6   2      217.40      235.32      5.83 o 
  -4   6   2     3332.99     3736.93     60.45 o 
  -3   6   2      416.92      478.00     11.23 o 
  -2   6   2     1746.52     1791.73     29.51 o 
  -1   6   2        4.56        3.46      1.62 o 
   0   6   2        9.78        4.07      1.70 o 
   1   6   2       26.10       27.13      2.01 o 
   2   6   2      120.74      158.22      4.24 o 
   3   6   2       26.47       21.74      1.54 o 
   4   6   2        0.01        1.28      1.14 o 
   5   6   2       11.10        8.09      1.54 o 
   6   6   2      403.79      418.03      8.48 o 
   7   6   2        0.05        1.74      2.00 o 
   8   6   2      111.84      114.19      5.93 o 
   9   6   2        2.91        1.95      2.89 o 
  10   6   2        0.93        1.36      2.50 o 
  11   6   2       27.30       31.65      6.79 o 
 -12   7   2        0.31        3.31      4.62 o 
 -11   7   2        1.85       -5.47      5.68 o 
 -10   7   2       26.39       30.60      5.32 o 
  -9   7   2       15.88       16.59      6.82 o 
  -8   7   2       42.61       42.91      8.52 o 
  -7   7   2       33.49       28.40      4.83 o 
  -6   7   2       86.62       95.32      3.84 o 
  -5   7   2      205.23      212.97      5.51 o 
  -4   7   2     1914.61     2056.87     93.73 o 
  -3   7   2       11.54       10.48      3.69 o 
  -2   7   2      745.55      827.96     14.53 o 
  -1   7   2        8.94       11.32      2.93 o 
   0   7   2      608.94      687.71     12.11 o 
   1   7   2      494.74      583.60     12.63 o 
   2   7   2      249.91      285.21      7.91 o 
   3   7   2       70.80      103.53      3.85 o 
   4   7   2      982.84     1043.33     19.45 o 
   5   7   2      417.99      393.73      9.47 o 
   6   7   2      991.53     1019.48     20.21 o 
   7   7   2      152.35      155.43      6.30 o 
   8   7   2       57.81       58.75      4.65 o 
   9   7   2        0.01        3.78      2.65 o 
  10   7   2        0.00        2.08      4.20 o 
  11   7   2        0.10        0.28      5.22 o 
 -12   8   2       27.35       38.21      7.02 o 
 -11   8   2       18.11       23.85      5.58 o 
 -10   8   2        7.27       15.96      4.36 o 
  -9   8   2        9.77       11.57      3.80 o 
  -8   8   2        2.25        2.68      2.73 o 
  -7   8   2       86.09       88.34      7.10 o 
  -6   8   2        9.74        9.57      2.56 o 
  -5   8   2      126.27      132.46      4.32 o 
  -4   8   2      109.30      108.25      4.61 o 
  -3   8   2      549.31      608.58     34.65 o 
  -2   8   2       13.77       10.55      1.17 o 
  -1   8   2      407.60      456.11      8.49 o 
   0   8   2      334.05      397.68      7.83 o 
   1   8   2      286.70      322.13      6.74 o 
   2   8   2       33.60       51.73      2.50 o 
   3   8   2       40.30       42.64      4.69 o 
   4   8   2       31.75       29.27      2.46 o 
   5   8   2       17.55       18.86      2.50 o 
   6   8   2      105.60      107.27      4.90 o 
   7   8   2        8.28        4.69      2.39 o 
   8   8   2       49.13       49.90      4.57 o 
   9   8   2        6.08        5.61      2.89 o 
  10   8   2       33.20       33.80      6.14 o 
  11   8   2        1.94        6.40      8.24 o 
 -12   9   2        0.03       -0.80      4.62 o 
 -11   9   2        1.07        0.83      4.36 o 
 -10   9   2        4.82        5.68      7.95 o 
  -9   9   2        0.45       -2.06      3.14 o 
  -8   9   2        4.26        1.14      2.73 o 
  -7   9   2       73.62       65.19      5.01 o 
  -6   9   2        1.47        4.54      4.54 o 
  -5   9   2      424.15      428.89     11.84 o 
  -4   9   2        2.07        0.00      1.36 o 
  -3   9   2      484.21      536.86     12.84 o 
  -2   9   2        1.15        2.19      0.83 o 
  -1   9   2     1910.67     2080.48     34.43 o 
   0   9   2       99.86      102.68      3.09 o 
   1   9   2     1655.95     1839.48     30.82 o 
   2   9   2        9.26       10.57      1.96 o 
   3   9   2      108.44      110.87      4.04 o 
   4   9   2       93.35       92.38      5.00 o 
   5   9   2       41.27       34.04      3.49 o 
   6   9   2      147.80      157.14      5.97 o 
   7   9   2        8.96        7.01      3.97 o 
   8   9   2        2.79       -1.51      2.30 o 
   9   9   2       10.09        8.61      3.38 o 
  10   9   2        0.84       -2.02      3.96 o 
  11   9   2        5.77        1.07      5.40 o 
 -11  10   2        7.25        7.95      4.62 o 
 -10  10   2       15.36       13.81      4.50 o 
  -9  10   2       25.32       28.93      5.01 o 
  -8  10   2       34.19       31.47      4.61 o 
  -7  10   2       26.54       30.46      4.02 o 
  -6  10   2      106.28      111.75     13.07 o 
  -5  10   2      143.66      137.10      5.81 o 
  -4  10   2      134.02      136.86      5.41 o 
  -3  10   2      263.41      248.45      7.20 o 
  -2  10   2       71.07       77.59      2.83 o 
  -1  10   2       96.90      104.03      4.00 o 
   0  10   2      502.40      564.76     15.69 o 
   1  10   2       36.08       53.09      2.50 o 
   2  10   2      266.24      282.21      6.63 o 
   3  10   2      625.00      605.56     12.34 o 
   4  10   2        1.34        0.96      1.50 o 
   5  10   2      329.67      318.61      8.51 o 
   6  10   2        2.96        1.70      2.00 o 
   7  10   2        8.61        6.06      2.58 o 
   8  10   2        2.93        4.46      2.72 o 
   9  10   2        0.95       -1.07      3.55 o 
  10  10   2       11.73        5.40      4.82 o 
  11  10   2        4.24       -0.44      5.18 o 
 -11  11   2       13.43       13.68      5.18 o 
 -10  11   2        3.77        3.25      4.09 o 
  -9  11   2       13.29       16.85      4.36 o 
  -8  11   2       12.99       13.07      3.55 o 
  -7  11   2      132.13      135.29      7.02 o 
  -6  11   2       98.65       93.08      8.24 o 
  -5  11   2      712.92      748.76     22.72 o 
  -4  11   2      325.95      321.43      9.43 o 
  -3  11   2        0.14        1.38      1.70 o 
  -2  11   2       18.41       17.62      1.88 o 
  -1  11   2      843.74      881.07     15.93 o 
   0  11   2       20.21       23.71      3.85 o 
   1  11   2     1505.86     1636.49     27.97 o 
   2  11   2       62.54       61.03      3.42 o 
   3  11   2      277.62      300.35      7.53 o 
   4  11   2       28.29       36.81      2.80 o 
   5  11   2       16.57       12.18      3.41 o 
   6  11   2        0.00        0.84      2.08 o 
   7  11   2        2.27       -0.02      2.28 o 
   8  11   2        2.93        3.77      2.80 o 
   9  11   2        0.79       -1.73      3.80 o 
  10  11   2       10.93        2.82      4.61 o 
 -11  12   2        7.68        8.65      4.82 o 
 -10  12   2        0.01        2.11      4.09 o 
  -9  12   2        2.46       -1.85      3.41 o 
  -8  12   2       73.05       70.25      5.99 o 
  -7  12   2       11.29       16.19      3.62 o 
  -6  12   2      153.23      163.58      7.23 o 
  -5  12   2        3.21        7.28      2.18 o 
  -4  12   2        0.49        1.14      1.77 o 
  -3  12   2      106.04      107.73      4.77 o 
  -2  12   2      207.63      192.66      5.09 o 
  -1  12   2      287.80      311.20      6.93 o 
   0  12   2       45.44       47.57      2.58 o 
   1  12   2        7.22        4.54      1.40 o 
   2  12   2      167.14      169.50      5.02 o 
   3  12   2      157.21      154.04      5.11 o 
   4  12   2      561.54      536.53     11.99 o 
   5  12   2      322.24      328.77     12.62 o 
   6  12   2       89.56       74.29      4.45 o 
   7  12   2       40.22       42.13      4.24 o 
   8  12   2       14.56       17.36      4.42 o 
   9  12   2        6.50       11.21      4.61 o 
  10  12   2       15.90       10.23      7.95 o 
 -11  13   2        0.23        2.15      3.80 o 
 -10  13   2       93.26       91.62      8.00 o 
  -9  13   2        0.01       -2.84      2.84 o 
  -8  13   2      148.85      152.02      8.17 o 
  -7  13   2       20.00       14.90      3.55 o 
  -6  13   2       53.23       44.23      4.20 o 
  -5  13   2        1.12        0.28      2.01 o 
  -4  13   2       57.55       52.37      3.80 o 
  -3  13   2       73.84       67.11      3.98 o 
  -2  13   2      385.24      381.52      8.75 o 
  -1  13   2       92.80      100.28      3.58 o 
   0  13   2      110.60       92.17      3.49 o 
   1  13   2       87.99       82.16      3.49 o 
   2  13   2       41.54       37.16      2.58 o 
   3  13   2      838.34      800.13     15.84 o 
   4  13   2      157.58      153.34      6.15 o 
   5  13   2      240.36      237.74      7.53 o 
   6  13   2      151.31      151.14      6.21 o 
   7  13   2       68.76       82.67      6.62 o 
   8  13   2       89.79       87.78      7.23 o 
   9  13   2        1.65       -0.57      5.11 o 
  10  13   2       17.09       15.34      8.52 o 
 -11  14   2       50.73       65.77      7.83 o 
 -10  14   2       17.37       17.71      4.36 o 
  -9  14   2       14.49       21.72      4.77 o 
  -8  14   2       38.72       38.97      5.18 o 
  -7  14   2      199.50      224.37     11.08 o 
  -6  14   2       39.78       35.25      4.54 o 
  -5  14   2      142.17      172.50      7.02 o 
  -4  14   2     1156.91     1107.69     35.22 o 
  -3  14   2        0.39        2.90      1.77 o 
  -2  14   2     1609.58     1483.25     26.00 o 
  -1  14   2       35.94       37.40      4.17 o 
   0  14   2      135.96      125.43      5.06 o 
   1  14   2      426.83      433.32     11.84 o 
   2  14   2      136.95      146.48      7.95 o 
   3  14   2      152.25      143.39      5.23 o 
   4  14   2      128.97      164.50      9.03 o 
   5  14   2        2.10        0.02      1.91 o 
   6  14   2        9.41       11.40      3.05 o 
   7  14   2       95.04      108.50     10.79 o 
   8  14   2        0.03        0.57      4.54 o 
  10  14   2       16.42        6.25      7.95 o 
 -10  15   2        0.00        2.84      4.26 o 
  -9  15   2       43.96       47.59      5.81 o 
  -8  15   2      116.30      117.81      7.42 o 
  -7  15   2       66.06       58.35      5.68 o 
  -6  15   2      408.54      395.57     12.43 o 
  -5  15   2       26.94       17.83      2.99 o 
  -4  15   2     1088.56     1045.91     24.28 o 
  -3  15   2       62.12       76.32     13.63 o 
  -2  15   2     1075.05     1042.89     19.44 o 
  -1  15   2     1407.86     1346.14     23.92 o 
   0  15   2        0.06        1.31      1.50 o 
   1  15   2      419.07      397.77     17.04 o 
   2  15   2      662.33      656.74     16.86 o 
   3  15   2      111.14      101.59     10.23 o 
   4  15   2      200.37      176.81      7.60 o 
   5  15   2       86.01       94.39      6.22 o 
   6  15   2       72.32       93.16      9.66 o 
   7  15   2      148.88      172.12     13.07 o 
   8  15   2      135.31      138.04     13.07 o 
   9  15   2       77.99      101.12     12.50 o 
  10  15   2       11.66        7.95      6.82 o 
 -10  16   2        9.49        2.79      4.20 o 
  -9  16   2       15.42       22.67      4.77 o 
  -8  16   2       24.04       20.95      4.36 o 
  -7  16   2       28.13       30.42      5.11 o 
  -6  16   2       58.88       58.74      5.01 o 
  -5  16   2      153.65      155.04      7.02 o 
  -4  16   2        1.72        3.41      2.18 o 
  -3  16   2      793.01      744.24     19.60 o 
  -2  16   2       39.00       36.02      2.58 o 
  -1  16   2      497.90      442.48      9.70 o 
   0  16   2        4.04        3.36      1.50 o 
   1  16   2      189.95      200.79      7.60 o 
   2  16   2       59.40       39.38      3.80 o 
   3  16   2      584.99      586.57     16.05 o 
   4  16   2      143.91      129.81     10.23 o 
   5  16   2      345.29      344.82     17.61 o 
   6  16   2      413.68      393.67     19.88 o 
   7  16   2       68.30       76.69      9.66 o 
   8  16   2      247.15      263.01     17.04 o 
   9  16   2       23.26       10.23      6.82 o 
 -10  17   2        0.17        3.68      4.20 o 
  -9  17   2      184.78      214.58     10.64 o 
  -8  17   2       29.59       35.14      5.18 o 
  -7  17   2      688.92      720.88     28.97 o 
  -6  17   2       30.38       33.60      4.36 o 
  -5  17   2      534.05      517.23     14.85 o 
  -4  17   2        0.18        2.27      2.18 o 
  -3  17   2      192.25      177.96      6.79 o 
  -2  17   2      104.63       97.96      4.24 o 
  -1  17   2       95.26       85.42      3.82 o 
   0  17   2      104.69       99.42      4.15 o 
   1  17   2      263.38      222.28      8.23 o 
   2  17   2        0.13        0.28      3.12 o 
   3  17   2        5.87        5.96      2.81 o 
   4  17   2        5.70        6.25      3.98 o 
   5  17   2        4.02        5.11      3.98 o 
   6  17   2       25.92       26.13      6.25 o 
   7  17   2       13.58       19.88      6.82 o 
   8  17   2       58.39       56.81      9.66 o 
   9  17   2        0.79        4.54      6.25 o 
  -9  18   2        0.16       -0.07      3.40 o 
  -8  18   2       19.41       20.01      4.36 o 
  -7  18   2        1.24        0.04      2.99 o 
  -6  18   2        0.87        4.26      2.81 o 
  -5  18   2       19.98       17.78      3.40 o 
  -4  18   2       74.39       79.20      5.18 o 
  -3  18   2      364.22      322.87     21.02 o 
  -2  18   2       25.49       28.39      4.29 o 
  -1  18   2      173.20      153.49      5.92 o 
   0  18   2       31.12       25.07      2.70 o 
   1  18   2      157.31      138.74     10.23 o 
   2  18   2       34.11       36.93      4.02 o 
   3  18   2       80.91       85.78      8.52 o 
   4  18   2        4.72        3.41      3.98 o 
   5  18   2       83.80       96.00      9.66 o 
   6  18   2       73.99       89.19     10.23 o 
   7  18   2      157.03      177.24     13.63 o 
   9  18   2        0.42        0.57      6.25 o 
  -9  19   2       19.78       15.34      7.10 o 
  -8  19   2       95.06       88.10      7.20 o 
  -7  19   2        4.60        2.71      3.40 o 
  -6  19   2      201.32      170.63     15.62 o 
  -5  19   2       21.34       23.11      3.96 o 
  -4  19   2       67.70       46.07      6.53 o 
  -3  19   2      108.62      111.02      9.94 o 
  -2  19   2       79.27       64.48      7.43 o 
  -1  19   2       78.53       88.66      4.24 o 
   0  19   2       34.94       31.89      4.17 o 
   1  19   2        0.00        1.70      2.84 o 
   2  19   2       36.40       25.56      5.68 o 
   3  19   2        0.30        3.41      3.41 o 
   4  19   2        0.47        3.41      4.54 o 
   5  19   2       54.51       60.78      8.52 o 
   6  19   2       34.60       21.59      6.82 o 
   7  19   2      219.08      230.07     16.47 o 
   8  19   2        0.34       -0.57      5.11 o 
  -9  20   2        2.24       -2.84      5.68 o 
  -8  20   2        3.85       -1.14      4.54 o 
  -7  20   2       31.37       39.81      5.18 o 
  -6  20   2       18.63       14.85      3.80 o 
  -5  20   2       28.96       26.88      4.09 o 
  -4  20   2      144.40      128.72      6.55 o 
  -3  20   2        3.15        2.22      2.31 o 
  -2  20   2       25.52       20.62      4.99 o 
  -1  20   2       14.59        8.26      2.59 o 
   0  20   2       28.05       37.74      3.96 o 
   1  20   2      144.57      141.45     10.23 o 
   2  20   2      111.51      109.64      9.09 o 
   3  20   2        1.58        5.11      3.98 o 
   4  20   2       69.73       65.33      8.52 o 
   5  20   2       35.04       36.92      7.38 o 
   6  20   2        0.77        3.41      5.11 o 
   7  20   2       20.61       21.02      7.38 o 
   8  20   2       32.50       30.11      7.95 o 
  -8  21   2       29.36       19.88      6.25 o 
  -7  21   2       36.14       27.27      6.25 o 
  -6  21   2       15.21        9.09      4.54 o 
  -5  21   2       16.19       21.59      5.11 o 
  -4  21   2      122.15      106.80      7.95 o 
  -3  21   2        1.49        3.98      3.41 o 
  -2  21   2      268.76      270.97     12.50 o 
  -1  21   2       93.03       94.29      5.58 o 
   0  21   2       39.84       26.13      5.68 o 
   1  21   2       12.43       11.93      4.54 o 
   2  21   2        2.72        2.27      3.98 o 
   3  21   2      118.29      109.07     10.23 o 
   4  21   2       44.64       43.74      7.38 o 
   5  21   2        3.27        7.38      5.11 o 
   6  21   2       55.70       54.53      9.66 o 
   7  21   2        9.87       21.02      7.38 o 
   8  21   2        0.36        2.84      6.25 o 
  -8  22   2        1.02        2.27      5.11 o 
  -7  22   2       25.02       22.15      6.25 o 
  -6  22   2       13.47        9.09      4.54 o 
  -5  22   2        4.20        3.41      3.98 o 
  -4  22   2        3.05        4.54      3.41 o 
  -3  22   2       32.16       18.18      4.54 o 
  -2  22   2       72.34       81.23      6.82 o 
  -1  22   2       22.08       25.37      4.54 o 
   0  22   2       32.22       29.54      5.68 o 
   1  22   2       10.65       16.47      5.11 o 
   2  22   2       69.02       69.30      7.95 o 
   3  22   2       74.57       80.10      9.09 o 
   4  22   2      207.44      205.64     13.63 o 
   5  22   2      242.62      248.24     15.91 o 
   6  22   2       25.48       19.31      7.38 o 
   7  22   2       70.10       72.14     10.79 o 
  -7  23   2        2.66        1.14      5.11 o 
  -6  23   2      360.33      413.55     19.31 o 
  -5  23   2       19.01       24.43      5.68 o 
  -4  23   2      283.32      314.71     15.34 o 
  -3  23   2        6.60        4.54      3.98 o 
  -2  23   2        3.41        4.54      3.41 o 
  -1  23   2       77.92       72.12      6.82 o 
   0  23   2       22.80       17.04      5.11 o 
   1  23   2      106.74      116.45     10.23 o 
   2  23   2       25.46       20.45      6.25 o 
   3  23   2       36.13       34.65      6.82 o 
   4  23   2       13.36       22.15      6.25 o 
   5  23   2       28.66       26.13      7.38 o 
   6  23   2       43.07       60.78     10.23 o 
  -7  24   2        1.45        6.25      5.68 o 
  -6  24   2      115.43      115.32     10.23 o 
  -5  24   2       19.22       16.47      5.68 o 
  -4  24   2      528.21      525.46     21.59 o 
  -3  24   2       70.48       76.12      7.38 o 
  -2  24   2      225.83      252.22     13.07 o 
  -1  24   2       26.50       21.54      3.80 o 
   0  24   2       34.80       48.85      7.38 o 
   1  24   2        5.44        2.84      3.98 o 
   2  24   2       41.06       44.88      7.95 o 
   3  24   2        0.03       -1.70      4.54 o 
   4  24   2      156.69      188.60     14.20 o 
   5  24   2        4.28        9.09      6.25 o 
   6  24   2        0.45       -2.84      5.11 o 
  -6  25   2       65.37       77.82      9.09 o 
  -5  25   2       81.41       77.82      8.52 o 
  -4  25   2        1.66        0.00      3.98 o 
  -3  25   2       74.33       76.12      7.95 o 
  -2  25   2       27.28       22.72      5.68 o 
  -1  25   2       66.49       82.75      5.99 o 
   0  25   2        0.44       -1.14      3.41 o 
   1  25   2       65.69       66.46      8.52 o 
   2  25   2        2.92        0.57      4.54 o 
   3  25   2        1.91       -0.57      4.54 o 
   4  25   2       22.85       17.61      6.25 o 
   5  25   2       36.65       59.08      9.66 o 
  -5  26   2       17.09       20.45      5.68 o 
  -4  26   2       29.63       48.29      6.82 o 
  -3  26   2        0.67       -3.98      3.98 o 
  -2  26   2        2.06        6.82      3.98 o 
  -1  26   2        1.94        5.11      5.11 o 
   0  26   2        3.86        5.11      5.11 o 
   1  26   2       12.98       27.27      6.82 o 
   2  26   2       56.72       67.03      9.09 o 
   3  26   2       32.28       27.27      6.82 o 
   4  26   2      126.27      168.15     14.20 o 
  -4  27   2       10.38       15.91      5.68 o 
  -3  27   2        0.00       -0.57      4.54 o 
  -2  27   2       67.74       74.98      7.95 o 
   0  27   2       70.01       91.46     10.23 o 
   1  27   2      127.78      126.11     11.93 o 
   2  27   2      100.27      118.16     11.93 o 
   3  27   2       38.46       48.29      8.52 o 
  -3  28   2       17.56        9.66      5.68 o 
  -2  28   2        1.02        1.70      5.11 o 
   0  28   2        1.30        5.11      5.68 o 
   1  28   2        5.30        9.09      5.68 o 
   2  28   2        3.50        8.52      5.68 o 
 -11   0   3        0.56       -1.70      4.54 o 
  -9   0   3       26.99       27.27      5.68 o 
  -7   0   3      469.24      494.22     19.31 o 
  -5   0   3      159.55      172.69      7.95 o 
  -3   0   3       10.53       13.07      2.27 o 
  -1   0   3     1191.58     1197.48     34.08 o 
   1   0   3        0.18       -0.28      0.80 o 
   3   0   3      266.16      249.38     10.79 o 
   5   0   3       14.02       11.36      3.98 o 
   7   0   3      135.30      104.35      9.94 o 
   9   0   3       40.77       35.22      8.52 o 
  11   0   3        0.13       -1.96      3.95 o 
 -12   1   3       15.31       15.44      9.94 o 
 -11   1   3       38.93       48.81      6.22 o 
 -10   1   3        2.93        4.44      3.14 o 
  -9   1   3       10.28       10.59      3.41 o 
  -8   1   3        4.58        3.41      2.84 o 
  -7   1   3        9.51        7.65      4.83 o 
  -6   1   3        0.15        1.14      1.61 o 
  -5   1   3        1.96        3.69      1.61 o 
  -4   1   3      357.50      393.18      9.64 o 
  -3   1   3       39.36       39.20      2.01 o 
  -2   1   3      579.75      621.97     13.05 o 
  -1   1   3      443.33      464.28      6.95 o 
   0   1   3     1045.21     1090.59     15.61 o 
   1   1   3      320.89      319.20     12.71 o 
   2   1   3     2211.96     2358.26     39.03 o 
   3   1   3      199.60      217.57     12.50 o 
   4   1   3      406.28      432.60     12.05 o 
   5   1   3       62.56       72.78      4.82 o 
   6   1   3       90.54       88.86      4.26 o 
   7   1   3       36.20       34.82      3.31 o 
   8   1   3       40.97       43.85      3.27 o 
   9   1   3        4.15        3.90      3.16 o 
  10   1   3        0.77        3.12      3.58 o 
  11   1   3       49.29       55.10      4.90 o 
 -12   2   3       31.11       36.56      6.79 o 
 -11   2   3        7.84        8.09      4.20 o 
 -10   2   3        0.30        0.28      4.83 o 
  -9   2   3      148.41      156.35     22.44 o 
  -8   2   3       63.49       56.42     13.35 o 
  -7   2   3       89.96       96.88      5.22 o 
  -6   2   3        0.55        0.57      1.61 o 
  -5   2   3       56.20       52.43      5.96 o 
  -4   2   3      594.78      632.85     14.26 o 
  -3   2   3        0.76        2.73      0.95 o 
  -2   2   3     1858.29     1927.00     38.15 o 
  -1   2   3        6.72        8.09      0.67 o 
   0   2   3     1746.41     1895.88     30.70 o 
   1   2   3     1963.68     1960.61     27.61 o 
   2   2   3     1136.62     1134.67     16.88 o 
   3   2   3      972.02      977.93     15.09 o 
   4   2   3       15.66       18.10      1.72 o 
   5   2   3        0.03       -0.19      1.25 o 
   6   2   3      323.57      311.05      7.10 o 
   7   2   3        0.38        3.44      1.76 o 
   8   2   3       80.88       74.24      5.18 o 
   9   2   3        4.83        3.00      3.31 o 
  10   2   3       20.17       26.29      4.41 o 
  11   2   3        0.44        1.88      2.79 o 
 -12   3   3        3.46       -1.34      4.36 o 
 -11   3   3        0.15       -1.11      3.68 o 
 -10   3   3        1.60        1.14      3.14 o 
  -9   3   3      178.23      203.64     13.07 o 
  -8   3   3        1.91        4.19      2.59 o 
  -7   3   3      200.47      222.03      8.23 o 
  -6   3   3        6.58        4.54      2.84 o 
  -5   3   3       30.45       34.45      2.59 o 
  -4   3   3      269.68      316.79      8.52 o 
  -3   3   3      895.26      912.43     23.01 o 
  -2   3   3      366.16      381.16     13.92 o 
  -1   3   3      501.95      545.49      9.48 o 
   0   3   3     1823.37     1864.06     30.25 o 
   1   3   3       80.37       65.73      2.62 o 
   2   3   3      705.71      711.99     11.19 o 
   3   3   3       36.11       34.62      2.21 o 
   4   3   3      128.96      102.79      5.32 o 
   5   3   3      181.21      162.57      6.72 o 
   6   3   3      172.50      166.96      4.95 o 
   7   3   3      121.55      127.48      4.66 o 
   8   3   3       65.61       56.79      4.76 o 
   9   3   3        3.06        2.99      3.17 o 
  10   3   3       20.61       26.71      4.42 o 
  11   3   3        0.42       -1.15      3.49 o 
 -12   4   3        0.85       -3.96      3.96 o 
 -11   4   3        0.54        2.06      3.80 o 
 -10   4   3       21.41       23.50      8.52 o 
  -9   4   3       23.30       22.07      3.96 o 
  -8   4   3       14.26       17.64      8.81 o 
  -7   4   3       15.49       20.10      2.99 o 
  -6   4   3        2.82        1.89      1.77 o 
  -5   4   3      149.57      161.68      5.81 o 
  -4   4   3       49.31       47.64      2.59 o 
  -3   4   3      626.32      659.75     14.22 o 
  -2   4   3      367.80      386.92      7.17 o 
  -1   4   3       70.90       98.29      3.62 o 
   0   4   3       98.88      135.20      4.42 o 
   1   4   3      185.05      191.53      5.08 o 
   2   4   3       15.74       22.32      3.36 o 
   3   4   3      136.93      113.02      3.24 o 
   4   4   3       18.15       14.51      1.54 o 
   5   4   3      209.04      181.86      6.23 o 
   6   4   3      171.44      160.61      4.90 o 
   7   4   3      296.42      274.00      6.99 o 
   8   4   3      111.73      109.20      7.06 o 
   9   4   3        2.00        4.67      2.51 o 
  10   4   3       35.19       35.81      5.76 o 
  11   4   3       27.49       27.66      5.00 o 
 -12   5   3        3.84        5.04      5.96 o 
 -11   5   3       16.36       11.28      5.11 o 
 -10   5   3       44.28       49.86      5.99 o 
  -9   5   3       25.43       23.77      6.25 o 
  -8   5   3       14.30        9.96      2.99 o 
  -7   5   3       36.93       38.58      3.80 o 
  -6   5   3       68.46       74.56      3.25 o 
  -5   5   3        0.05        0.98      1.06 o 
  -4   5   3      399.90      466.20     11.42 o 
  -3   5   3        2.32        2.27      1.42 o 
  -2   5   3      117.83      129.24      4.42 o 
  -1   5   3     1467.63     1505.94     43.74 o 
   0   5   3      101.13       99.26      3.80 o 
   1   5   3     1956.04     1961.60     32.22 o 
   2   5   3       26.13       25.10      1.54 o 
   3   5   3       11.74       15.94      1.48 o 
   4   5   3      256.89      251.47      5.64 o 
   5   5   3       27.83       28.68      3.28 o 
   6   5   3      240.72      239.47      6.18 o 
   7   5   3       19.49       19.22      3.25 o 
   8   5   3        9.65        7.87      2.80 o 
   9   5   3       71.41       69.90      5.39 o 
  10   5   3       15.16       10.62      3.65 o 
  11   5   3       19.85       15.98      4.53 o 
 -12   6   3        4.29        8.91      4.91 o 
 -11   6   3       23.66       16.56      4.91 o 
 -10   6   3        8.04        6.01      5.11 o 
  -9   6   3       93.58       96.00      6.62 o 
  -8   6   3        7.92        5.42      2.99 o 
  -7   6   3        1.05        1.19      2.18 o 
  -6   6   3      536.23      559.34     14.44 o 
  -5   6   3       28.64       28.99      3.98 o 
  -4   6   3     2990.49     3231.98     64.46 o 
  -3   6   3      288.91      305.92      7.76 o 
  -2   6   3        1.03        0.28      1.21 o 
  -1   6   3     1627.33     1793.74     36.55 o 
   0   6   3     2016.18     2179.69     44.19 o 
   1   6   3      152.49      165.67      5.62 o 
   2   6   3      369.17      381.67     11.48 o 
   3   6   3       23.65       30.71      1.90 o 
   4   6   3      205.93      179.30      4.55 o 
   5   6   3       15.97       10.41      1.72 o 
   6   6   3       67.48       62.00      3.69 o 
   7   6   3       18.44       16.32      3.65 o 
   8   6   3        1.98        0.88      2.14 o 
   9   6   3        4.69        4.26      2.74 o 
  10   6   3        1.36        3.39      3.42 o 
  11   6   3       31.70       30.20      6.95 o 
 -12   7   3        1.20        3.16      4.50 o 
 -11   7   3        0.26        0.23      3.96 o 
 -10   7   3       14.77       16.06      4.36 o 
  -9   7   3        0.26        5.11      2.84 o 
  -8   7   3        0.63        0.97      3.12 o 
  -7   7   3        2.22        3.36      2.18 o 
  -6   7   3       13.95       12.50      2.59 o 
  -5   7   3        7.32        8.08      1.77 o 
  -4   7   3      238.46      264.89      7.67 o 
  -3   7   3      156.04      161.99      4.91 o 
  -2   7   3      995.62     1067.45     18.22 o 
  -1   7   3      360.34      382.59      9.64 o 
   0   7   3     1210.86     1357.16     28.72 o 
   1   7   3       31.57       39.20      2.81 o 
   2   7   3      962.35     1009.52     18.24 o 
   3   7   3      343.70      345.80     11.42 o 
   4   7   3       69.68       68.32      4.10 o 
   5   7   3      456.96      438.57      8.66 o 
   6   7   3       63.54       68.04      4.34 o 
   7   7   3       44.22       41.13      3.91 o 
   8   7   3       22.57       14.80      4.16 o 
   9   7   3        9.84        5.81      3.13 o 
  10   7   3        8.71        0.75      5.31 o 
  11   7   3        0.11        6.93      5.81 o 
 -12   8   3       18.08       15.55      5.73 o 
 -11   8   3        3.92        5.47      4.36 o 
 -10   8   3       43.46       48.27      6.03 o 
  -9   8   3        0.96       -2.68      2.73 o 
  -8   8   3      351.91      354.08     12.50 o 
  -7   8   3       88.24       84.89      5.68 o 
  -6   8   3      787.98      821.67     20.07 o 
  -5   8   3        0.45       -0.57      1.61 o 
  -4   8   3       72.58       77.23      3.80 o 
  -3   8   3      129.52      129.30      4.36 o 
  -2   8   3      189.72      218.75      5.01 o 
  -1   8   3       17.28       14.94      1.65 o 
   0   8   3       51.95       84.93      4.02 o 
   1   8   3       92.20       87.74      4.20 o 
   2   8   3      244.81      240.91      8.15 o 
   3   8   3      179.88      186.53      7.95 o 
   4   8   3     1003.75      998.59     19.12 o 
   5   8   3      159.87      163.59      5.89 o 
   6   8   3      151.37      149.83      5.99 o 
   7   8   3       19.89       18.97      3.09 o 
   8   8   3       23.64       33.00      5.07 o 
   9   8   3       86.84       96.08      6.24 o 
  10   8   3       12.56       13.44      4.18 o 
 -12   9   3        6.28        8.58      8.52 o 
 -11   9   3        5.79        2.53      4.36 o 
 -10   9   3       17.89       16.67      4.50 o 
  -9   9   3       16.36       20.03      4.36 o 
  -8   9   3      179.41      166.61      8.00 o 
  -7   9   3        0.53       -0.98      2.18 o 
  -6   9   3     2618.86     2569.75     53.82 o 
  -5   9   3        2.42        3.52      2.27 o 
  -4   9   3     1923.85     2054.30     42.56 o 
  -3   9   3       28.15       21.02      1.89 o 
  -2   9   3       15.95       14.19      2.01 o 
  -1   9   3       22.37       24.38      1.39 o 
   0   9   3       62.58       71.01      3.62 o 
   1   9   3       41.00       46.94      3.41 o 
   2   9   3      246.76      280.23      6.74 o 
   3   9   3        1.89        3.03      1.64 o 
   4   9   3      202.39      181.11      5.77 o 
   5   9   3      105.19      117.12      5.02 o 
   6   9   3        0.25       -0.59      2.27 o 
   7   9   3       11.37       10.61      2.92 o 
   8   9   3        0.42       -1.29      3.85 o 
   9   9   3        4.79        2.29      3.09 o 
  10   9   3        8.13       19.18      5.81 o 
 -11  10   3        7.51        8.43      4.62 o 
 -10  10   3        7.58       10.65      3.96 o 
  -9  10   3        3.25        2.63      3.14 o 
  -8  10   3       41.28       34.15      4.61 o 
  -7  10   3       74.87       85.07      7.10 o 
  -6  10   3      269.65      278.05      9.38 o 
  -5  10   3      382.79      395.64     25.56 o 
  -4  10   3      190.55      176.97      6.14 o 
  -3  10   3       44.83       53.62      3.69 o 
  -2  10   3       83.04       75.90      2.60 o 
  -1  10   3      496.99      479.70      9.43 o 
   0  10   3        1.51        0.57      1.21 o 
   1  10   3      408.61      424.79     11.44 o 
   2  10   3       73.58       74.07      5.04 o 
   3  10   3       17.45       17.18      2.17 o 
   4  10   3      241.44      230.77      6.87 o 
   5  10   3       24.28       17.78      3.31 o 
   6  10   3        0.03        1.08      2.13 o 
   7  10   3       33.53       44.79      4.34 o 
   8  10   3       15.70       12.74      5.17 o 
   9  10   3       85.19       92.76      6.26 o 
  10  10   3        1.24       12.50      7.95 o 
 -11  11   3       20.22       14.77      5.22 o 
 -10  11   3       16.73       21.84      4.91 o 
  -9  11   3        8.15        3.44      3.69 o 
  -8  11   3       38.12       42.04      4.77 o 
  -7  11   3       23.63       19.57      3.40 o 
  -6  11   3      152.35      163.76      7.02 o 
  -5  11   3      108.28      108.60      5.18 o 
  -4  11   3      588.75      572.15     14.22 o 
  -3  11   3       20.34       25.91      2.31 o 
  -2  11   3      751.30      721.90     16.85 o 
  -1  11   3       34.03       38.90      2.00 o 
   0  11   3        1.42        1.14      1.61 o 
   1  11   3       22.83       19.18      2.84 o 
   2  11   3       54.72       59.18      3.06 o 
   3  11   3       45.48       48.64      4.24 o 
   4  11   3      221.20      192.18      6.34 o 
   5  11   3       52.14       46.04      3.68 o 
   6  11   3        1.06        0.57      2.25 o 
   7  11   3       23.12       20.69      3.58 o 
   8  11   3        4.42        5.18      2.83 o 
   9  11   3       40.17       34.65      9.09 o 
  10  11   3        1.60       -4.54      6.82 o 
 -11  12   3       36.68       47.22      7.67 o 
 -10  12   3        4.57        4.69      4.26 o 
  -9  12   3        0.00        4.17      3.55 o 
  -8  12   3        0.52        0.65      2.73 o 
  -7  12   3        1.66        0.92      3.41 o 
  -6  12   3      195.93      181.76      7.42 o 
  -5  12   3       54.15       46.44      3.55 o 
  -4  12   3     1124.32     1044.11     23.48 o 
  -3  12   3      125.56       98.84     11.36 o 
  -2  12   3       45.82       39.33      2.34 o 
  -1  12   3       91.97       68.20      6.70 o 
   0  12   3       66.72       72.72      4.02 o 
   1  12   3      173.76      164.81      6.43 o 
   2  12   3        7.76        6.07      3.12 o 
   3  12   3      157.97      153.63      5.35 o 
   4  12   3        2.75        2.09      2.77 o 
   5  12   3        2.62        1.23      2.17 o 
   6  12   3       12.22       15.81      3.16 o 
   7  12   3       58.53       50.24      5.58 o 
   8  12   3       22.70       27.22      5.01 o 
   9  12   3        3.25        2.84      6.25 o 
  10  12   3        1.17        0.00      7.38 o 
 -11  13   3        9.07        7.50      4.73 o 
 -10  13   3       15.95       11.17      4.62 o 
  -9  13   3       67.64       64.55     11.65 o 
  -8  13   3        0.04        1.02      2.99 o 
  -7  13   3       94.50       85.53      6.25 o 
  -6  13   3       74.79       73.94      5.18 o 
  -5  13   3       73.27       76.04      4.61 o 
  -4  13   3      256.18      249.75      7.91 o 
  -3  13   3     1179.54     1135.87     33.52 o 
  -2  13   3        5.38        8.58      2.02 o 
  -1  13   3      974.17      992.14     18.10 o 
   0  13   3      129.84      119.03      5.22 o 
   1  13   3        6.52       13.07      2.41 o 
   2  13   3      376.77      393.37     12.50 o 
   3  13   3       11.05       14.72      3.98 o 
   4  13   3        3.99        6.07      2.59 o 
   5  13   3        0.06       -0.61      2.59 o 
   6  13   3      125.15      115.95      7.20 o 
   7  13   3        1.22       -0.07      3.40 o 
   8  13   3        1.29        5.68      6.25 o 
   9  13   3        2.31       -1.14      6.25 o 
  10  13   3        9.13       13.07      8.52 o 
 -11  14   3       81.37       78.41      8.18 o 
 -10  14   3       12.71       13.73      4.62 o 
  -9  14   3       18.29       19.02      4.50 o 
  -8  14   3       23.51       18.98      4.09 o 
  -7  14   3        1.74       -0.97      3.41 o 
  -6  14   3       66.81       89.00      5.58 o 
  -5  14   3        0.00        2.12      2.18 o 
  -4  14   3       13.95       15.80      2.59 o 
  -3  14   3       67.52       69.17      4.83 o 
  -2  14   3        7.91       10.54      1.65 o 
  -1  14   3      325.26      341.68      7.77 o 
   0  14   3      260.11      256.34      8.63 o 
   1  14   3      352.86      356.30     17.04 o 
   2  14   3      720.90      697.29     24.43 o 
   3  14   3      217.84      218.64      8.41 o 
   4  14   3        7.23       15.34      3.40 o 
   5  14   3       47.95       52.26      5.18 o 
   6  14   3      337.06      329.04     16.19 o 
   7  14   3        0.24        0.57      5.11 o 
   8  14   3       78.84       67.03     10.79 o 
   9  14   3       10.99       15.34      7.95 o 
 -10  15   3        7.99        1.46      4.09 o 
  -9  15   3      272.06      273.24     17.61 o 
  -8  15   3       21.93       24.01      4.50 o 
  -7  15   3      289.34      294.35     23.86 o 
  -6  15   3        0.28       -1.89      3.98 o 
  -5  15   3       80.22       70.95      4.77 o 
  -4  15   3        2.05        6.87      2.18 o 
  -3  15   3        8.35       10.65      2.31 o 
  -2  15   3       22.07       23.41      2.06 o 
  -1  15   3      182.38      169.64      5.94 o 
   0  15   3      259.75      228.93      8.23 o 
   1  15   3      475.31      462.70     13.24 o 
   2  15   3        5.11       -0.50      1.99 o 
   3  15   3      108.01      113.88      6.22 o 
   4  15   3      268.50      230.73      9.21 o 
   5  15   3        1.57        1.14      2.81 o 
   6  15   3      141.17      132.72      8.23 o 
   7  15   3        0.37        2.84      5.11 o 
   8  15   3       53.77       61.35     10.23 o 
   9  15   3        3.63       -2.84      7.38 o 
 -10  16   3       37.21       40.30      5.99 o 
  -9  16   3      187.40      193.39      9.79 o 
  -8  16   3        2.01        4.39      3.35 o 
  -7  16   3      124.00      130.81      7.36 o 
  -6  16   3      168.56      185.44      7.91 o 
  -5  16   3       73.71       76.89      4.91 o 
  -4  16   3       82.05       85.53      4.91 o 
  -3  16   3      391.39      387.01     10.76 o 
  -2  16   3       23.23       18.78      2.40 o 
  -1  16   3       32.80       40.84      2.75 o 
   0  16   3       37.63       38.13      4.54 o 
   1  16   3      127.80      108.95      5.62 o 
   2  16   3      224.49      248.58      9.03 o 
   3  16   3      182.15      172.07      8.81 o 
   4  16   3       61.75       70.90      5.68 o 
   5  16   3      102.01      111.16      6.95 o 
   6  16   3      125.91      164.74     13.07 o 
   7  16   3        7.89       -2.84      5.11 o 
   8  16   3       48.72       49.99     10.23 o 
   9  16   3       27.73       20.45      8.52 o 
 -10  17   3       78.81       71.77      8.52 o 
  -9  17   3        0.87        0.63      6.82 o 
  -8  17   3      326.47      348.30     13.01 o 
  -7  17   3        1.19        1.03      4.26 o 
  -6  17   3       54.43       46.11      4.36 o 
  -5  17   3       19.65       17.61      6.82 o 
  -4  17   3        0.71        4.39      2.18 o 
  -3  17   3       93.18       93.37      4.91 o 
  -2  17   3      122.08      101.04      4.18 o 
  -1  17   3       59.93       60.29      3.34 o 
   0  17   3     1048.96      970.03     24.43 o 
   1  17   3      485.81      485.08     22.15 o 
   2  17   3      444.50      384.96     12.03 o 
   3  17   3       82.42      102.33      6.39 o 
   4  17   3       24.92       23.23      7.10 o 
   5  17   3        5.82        0.57      4.54 o 
   6  17   3       59.13       71.58      9.66 o 
   7  17   3        5.83       17.61      6.82 o 
   8  17   3       33.46       43.17      9.66 o 
   9  17   3        1.46        0.57      7.38 o 
  -9  18   3        7.34        7.71      4.09 o 
  -8  18   3       51.83       50.53      5.73 o 
  -7  18   3       27.51       26.70      4.20 o 
  -6  18   3        3.46        1.88      2.59 o 
  -5  18   3        0.10        3.45      2.59 o 
  -4  18   3        1.02        0.93      3.98 o 
  -3  18   3        2.83        4.39      2.18 o 
  -2  18   3       34.16       38.11      3.01 o 
  -1  18   3      190.33      198.42      6.10 o 
   0  18   3      400.89      406.94     12.65 o 
   1  18   3      177.48      164.92      7.42 o 
   2  18   3      512.05      478.91     14.44 o 
   3  18   3       74.07       68.95      5.58 o 
   4  18   3       49.10       44.31      7.38 o 
   5  18   3        0.97        4.54      4.54 o 
   6  18   3        0.24        0.57      4.54 o 
   7  18   3       27.48       29.54      7.95 o 
   8  18   3       21.45       11.93      6.82 o 
  -9  19   3       81.67       72.16      7.10 o 
  -8  19   3      122.86      134.79      8.17 o 
  -7  19   3       31.41       23.39      4.36 o 
  -6  19   3        0.02       -0.66      2.31 o 
  -5  19   3        0.01        0.00      2.31 o 
  -4  19   3       67.01       73.36      4.91 o 
  -3  19   3       13.34       14.57      4.26 o 
  -2  19   3       49.36       43.92      3.17 o 
  -1  19   3       11.37        9.50      3.38 o 
   0  19   3       59.45       67.18      6.82 o 
   1  19   3       22.79       22.47      3.62 o 
   2  19   3       22.01       14.44      3.40 o 
   3  19   3       25.48       22.15      5.68 o 
   4  19   3       74.92       66.46      8.52 o 
   5  19   3        0.31        1.70      4.54 o 
   6  19   3        0.01        9.09      6.25 o 
   7  19   3        2.04       10.79      6.25 o 
   8  19   3        3.19       -4.54      5.11 o 
  -9  20   3        1.16        2.58      3.96 o 
  -8  20   3        0.04        3.74      3.80 o 
  -7  20   3        3.67        4.41      3.40 o 
  -6  20   3        0.17        1.10      2.99 o 
  -5  20   3       81.73       74.88      5.18 o 
  -4  20   3      122.52      131.60      6.55 o 
  -3  20   3        0.78       -1.81      2.18 o 
  -2  20   3       59.61       56.13      3.65 o 
  -1  20   3      174.56      155.76      6.94 o 
   0  20   3       40.89       39.64      6.25 o 
   1  20   3        1.46       -1.04      2.84 o 
   2  20   3       49.80       61.92      7.95 o 
   3  20   3       11.58       10.79      5.11 o 
   4  20   3        9.04       11.36      5.68 o 
   5  20   3       53.76       67.03      9.66 o 
   6  20   3       26.67       34.08      7.95 o 
   7  20   3       29.37       34.08      8.52 o 
   8  20   3        7.11        0.00      6.25 o 
  -8  21   3       10.36       16.30      4.50 o 
  -7  21   3        0.61        1.51      3.55 o 
  -6  21   3        0.43        2.05      2.84 o 
  -5  21   3        3.28        2.56      2.81 o 
  -4  21   3       35.71       31.31      3.96 o 
  -3  21   3       32.39       28.23      3.68 o 
  -2  21   3       32.13       35.59      3.34 o 
  -1  21   3      105.98      124.58      6.60 o 
   0  21   3        8.12       13.07      4.54 o 
   1  21   3       87.70       93.73      9.09 o 
   2  21   3        0.01        3.41      3.98 o 
   3  21   3        2.09       -0.57      3.98 o 
   4  21   3       34.65       47.15      8.52 o 
   5  21   3       69.37       74.42     10.23 o 
   6  21   3       61.49       90.32     11.36 o 
   7  21   3       10.13       12.50      7.38 o 
  -8  22   3        5.79       11.36      6.25 o 
  -7  22   3       60.64       51.13      7.38 o 
  -6  22   3       35.85       44.88      6.25 o 
  -5  22   3        2.26        2.27      3.41 o 
  -4  22   3        4.28        1.70      3.41 o 
  -3  22   3       28.88       35.22      5.11 o 
  -2  22   3       37.29       47.22      4.20 o 
  -1  22   3        7.65        7.95      4.54 o 
   0  22   3       19.04       15.34      5.11 o 
   1  22   3       20.13       17.04      5.11 o 
   2  22   3       16.64       14.20      5.68 o 
   3  22   3       19.93       18.75      6.25 o 
   4  22   3        3.23       -2.84      3.98 o 
   5  22   3        0.27        1.14      5.68 o 
   6  22   3        7.31        3.98      6.25 o 
   7  22   3       41.49       47.72     10.23 o 
  -7  23   3       74.07      102.25      9.66 o 
  -6  23   3       20.61       11.93      5.11 o 
  -5  23   3       86.53      106.80      8.52 o 
  -4  23   3        2.43        1.14      3.41 o 
  -3  23   3       28.46       18.75      4.54 o 
  -2  23   3        2.09        5.11      3.41 o 
  -1  23   3       30.77       38.63      6.82 o 
   0  23   3       25.88       11.93      5.11 o 
   1  23   3       20.38       23.86      5.68 o 
   2  23   3        2.55       -1.70      3.98 o 
   3  23   3      223.44      232.91     15.34 o 
   4  23   3       39.09       47.15      8.52 o 
   5  23   3      106.20      110.20     11.93 o 
   6  23   3       26.12       42.04      9.09 o 
  -7  24   3       11.66        9.09      5.68 o 
  -6  24   3      244.46      258.47     14.20 o 
  -5  24   3        6.55        3.98      3.98 o 
  -4  24   3      174.37      160.19     10.23 o 
  -3  24   3        0.00        0.57      3.41 o 
  -2  24   3        1.37        3.41      3.41 o 
  -1  24   3       10.06       14.20      5.11 o 
   0  24   3       71.23       89.75      9.66 o 
   1  24   3       84.98       84.07      9.66 o 
   2  24   3       47.42       52.26      8.52 o 
   3  24   3      331.63      411.28     21.59 o 
   4  24   3        1.14       -3.41      5.11 o 
   5  24   3      150.60      156.22     14.20 o 
  -6  25   3      170.30      199.39     12.50 o 
  -5  25   3       80.79      100.55      9.09 o 
  -4  25   3      126.38      100.55      8.52 o 
  -3  25   3      133.42      132.36      9.66 o 
  -2  25   3        6.07        2.27      3.98 o 
  -1  25   3      266.56      264.72     15.91 o 
   0  25   3        0.31        1.70      4.54 o 
   1  25   3       37.44       43.74      7.95 o 
   2  25   3       23.15       34.65      7.95 o 
   3  25   3        0.00       -4.54      4.54 o 
   4  25   3       41.54       65.33     10.23 o 
   5  25   3       67.76       84.64     11.36 o 
  -5  26   3       68.53       78.39      8.52 o 
  -4  26   3       57.11       58.51      7.38 o 
  -3  26   3       44.41       41.47      6.25 o 
  -1  26   3       30.42       28.40      6.82 o 
   0  26   3       30.22       29.54      7.38 o 
   1  26   3       23.31       11.36      6.25 o 
   2  26   3       70.95       64.76      9.66 o 
   3  26   3       13.91       15.34      6.25 o 
   4  26   3       46.62       66.46     10.79 o 
  -4  27   3       95.95      110.20      9.66 o 
  -3  27   3       73.88       85.21      8.52 o 
  -1  27   3        0.63       -2.27      4.54 o 
   0  27   3      146.88      129.52     11.93 o 
   1  27   3       33.32       35.22      7.95 o 
   2  27   3      113.38      124.97     12.50 o 
   3  27   3       23.39       20.45      7.38 o 
   0  28   3        3.71        5.11      6.25 o 
   1  28   3        1.33        1.70      5.68 o 
 -12   0   4       16.53       12.50      6.82 o 
 -10   0   4       35.78       34.08      6.82 o 
  -8   0   4        1.08        0.57      2.84 o 
  -6   0   4      141.70      134.06      7.95 o 
  -4   0   4      208.17      225.52      9.09 o 
  -2   0   4      832.96      890.69     17.84 o 
   0   0   4      485.59      454.77     10.44 o 
   2   0   4      252.30      278.79      7.83 o 
   4   0   4        9.52        5.11      3.41 o 
   6   0   4       62.33       70.44      7.95 o 
   8   0   4       44.58       39.92      7.00 o 
  10   0   4        0.28        0.95      3.55 o 
 -12   1   4       14.94       25.49     10.23 o 
 -11   1   4        9.99        9.14      9.37 o 
 -10   1   4       92.72       92.42     11.65 o 
  -9   1   4        8.74       11.18      3.69 o 
  -8   1   4        0.12        3.67      3.41 o 
  -7   1   4       23.21       26.46      5.11 o 
  -6   1   4        0.89        5.96      2.56 o 
  -5   1   4      235.34      257.81      7.63 o 
  -4   1   4        7.58        4.87      1.70 o 
  -3   1   4      186.84      194.14      5.41 o 
  -2   1   4      730.46      800.31     13.55 o 
  -1   1   4      440.03      471.05      8.94 o 
   0   1   4        7.74        7.17      1.36 o 
   1   1   4     1465.86     1588.26     23.08 o 
   2   1   4     1109.79     1094.74     22.91 o 
   3   1   4      263.78      275.34      6.77 o 
   4   1   4      255.74      245.13      6.77 o 
   5   1   4        6.07        4.80      1.54 o 
   6   1   4       25.64       20.32      2.35 o 
   7   1   4        0.33       -0.83      1.72 o 
   8   1   4        3.91        5.99      2.08 o 
   9   1   4        3.88        3.09      2.86 o 
  10   1   4        0.00       -2.46      2.97 o 
  11   1   4        0.07        0.80      2.64 o 
 -12   2   4       44.83       50.48      6.95 o 
 -11   2   4       12.50       10.51      4.02 o 
 -10   2   4        5.58        5.11      3.21 o 
  -9   2   4       77.80       66.99      5.41 o 
  -8   2   4      110.95      102.54      7.10 o 
  -7   2   4        3.07        4.29      2.84 o 
  -6   2   4       36.28       39.71      4.54 o 
  -5   2   4       31.76       41.20      2.81 o 
  -4   2   4        1.43        1.99      1.21 o 
  -3   2   4        0.89        0.23      1.70 o 
  -2   2   4     1224.92     1372.66     27.71 o 
  -1   2   4        2.83        5.36      0.74 o 
   0   2   4     3408.63     3794.64     52.24 o 
   1   2   4        8.38       12.47      3.52 o 
   2   2   4      576.41      620.50     10.21 o 
   3   2   4       46.02       48.07      3.87 o 
   4   2   4        1.58        0.31      1.04 o 
   5   2   4       10.01        8.17      2.15 o 
   6   2   4       19.10       15.09      2.02 o 
   7   2   4       28.67       28.32      2.78 o 
   8   2   4       30.87       30.68      3.86 o 
   9   2   4       21.85       24.94      5.74 o 
  10   2   4       17.47       20.25      3.84 o 
  11   2   4        0.34        1.79      3.24 o 
 -12   3   4        3.25        6.92      4.61 o 
 -11   3   4       57.17       53.21      6.39 o 
 -10   3   4       26.13       27.65      4.61 o 
  -9   3   4      120.94      132.25      7.23 o 
  -8   3   4        0.84        1.08      2.18 o 
  -7   3   4       28.66       38.46      5.40 o 
  -6   3   4       50.62       57.90      5.68 o 
  -5   3   4       72.11       71.00      6.53 o 
  -4   3   4      587.03      618.30     14.04 o 
  -3   3   4      362.90      385.15      8.98 o 
  -2   3   4      376.85      375.78     14.12 o 
  -1   3   4      244.93      279.44      4.88 o 
   0   3   4      886.25      957.45     16.38 o 
   1   3   4       51.73       55.13      2.05 o 
   2   3   4      505.96      476.57      8.15 o 
   3   3   4       51.68       51.84      2.40 o 
   4   3   4        1.97       -0.57      1.14 o 
   5   3   4       15.44       18.43      2.02 o 
   6   3   4      104.62       88.09      3.91 o 
   7   3   4        1.14        3.12      2.06 o 
   8   3   4        0.11       -0.80      2.31 o 
   9   3   4       34.88       28.67      3.51 o 
  10   3   4       57.65       54.40     12.42 o 
 -12   4   4        5.68        5.38      4.50 o 
 -11   4   4        3.55        5.52      4.09 o 
 -10   4   4      116.59      111.68      7.60 o 
  -9   4   4        2.86        1.95      2.73 o 
  -8   4   4       14.65       20.49      5.96 o 
  -7   4   4       34.90       33.23      3.62 o 
  -6   4   4      344.36      347.00     10.02 o 
  -5   4   4       62.29       73.38     12.21 o 
  -4   4   4        2.73        3.65      1.36 o 
  -3   4   4      142.62      171.46      6.53 o 
  -2   4   4      115.59      143.34      8.08 o 
  -1   4   4       66.59       78.96      2.34 o 
   0   4   4        1.16        0.00      0.98 o 
   1   4   4      370.30      340.08      6.08 o 
   2   4   4      210.58      258.12      5.23 o 
   3   4   4      606.92      583.53     10.05 o 
   4   4   4      397.64      397.71      9.35 o 
   5   4   4       89.40       95.71      6.31 o 
   6   4   4       64.32       61.20      3.90 o 
   7   4   4        1.05        1.91      1.96 o 
   8   4   4        0.22        3.69      2.80 o 
   9   4   4       24.70       29.89      6.64 o 
  10   4   4       22.00       19.09      4.32 o 
 -12   5   4        0.14        1.65      4.36 o 
 -11   5   4       41.61       29.88      5.58 o 
 -10   5   4        1.14        0.32      2.73 o 
  -9   5   4       88.41       95.08      7.38 o 
  -8   5   4       13.77       14.20      3.14 o 
  -7   5   4        6.99        5.96      2.41 o 
  -6   5   4       37.15       29.63      2.99 o 
  -5   5   4        0.10        0.32      1.36 o 
  -4   5   4      699.97      742.95     17.04 o 
  -3   5   4      175.06      190.90      5.32 o 
  -2   5   4     1594.03     1831.14     37.56 o 
  -1   5   4      203.94      206.11      6.22 o 
   0   5   4     1255.21     1458.47     30.53 o 
   1   5   4       96.26       94.82      3.25 o 
   2   5   4       75.22       60.04      2.79 o 
   3   5   4      552.79      502.79      9.06 o 
   4   5   4     1085.31     1044.61     19.58 o 
   5   5   4      619.77      582.47     11.00 o 
   6   5   4      202.30      194.10      5.70 o 
   7   5   4      127.13      112.24      7.02 o 
   8   5   4       50.92       37.90      4.37 o 
   9   5   4        2.16        5.11      3.17 o 
  10   5   4       18.35       26.63      4.76 o 
 -12   6   4       22.87       19.39      5.81 o 
 -11   6   4       13.42       14.94      4.50 o 
 -10   6   4       23.21       24.84      4.82 o 
  -9   6   4        0.32       -2.73      2.73 o 
  -8   6   4       56.42       56.86      5.01 o 
  -7   6   4        6.85        5.16      2.31 o 
  -6   6   4      770.92      781.13     18.65 o 
  -5   6   4      103.74      101.49      4.36 o 
  -4   6   4      555.81      603.43     18.75 o 
  -3   6   4     1000.21     1012.44     21.24 o 
  -2   6   4       90.13      114.47      4.42 o 
  -1   6   4      524.09      584.77     13.85 o 
   0   6   4        9.43       10.58      1.77 o 
   1   6   4       48.27       52.17      3.21 o 
   2   6   4       20.27       30.62      1.76 o 
   3   6   4       32.05       27.23      2.21 o 
   4   6   4      177.49      155.53      4.50 o 
   5   6   4      203.77      176.09      5.13 o 
   6   6   4      229.07      216.91      6.12 o 
   7   6   4       24.95       28.13      3.82 o 
   8   6   4        1.90        3.00      2.80 o 
   9   6   4       85.77       98.34      6.35 o 
  10   6   4        2.24        0.16      3.49 o 
 -12   7   4        6.80        3.79      4.62 o 
 -11   7   4        0.26        4.14      4.09 o 
 -10   7   4        5.54        2.24      4.26 o 
  -9   7   4       42.62       37.51      4.77 o 
  -8   7   4      297.41      303.81     10.82 o 
  -7   7   4      136.62      143.64      6.62 o 
  -6   7   4       57.99       54.19      3.80 o 
  -5   7   4        0.00        0.57      3.98 o 
  -4   7   4      127.12      140.10      4.91 o 
  -3   7   4      112.61      117.01      3.68 o 
  -2   7   4        6.49        2.84      1.21 o 
  -1   7   4      508.93      580.86     14.06 o 
   0   7   4       38.22       48.88      3.21 o 
   1   7   4      175.08      186.45      7.10 o 
   2   7   4      429.18      401.22     11.55 o 
   3   7   4        6.37        9.18      1.48 o 
   4   7   4      320.87      284.08      6.40 o 
   5   7   4      126.15      136.84      4.49 o 
   6   7   4       81.62       74.93      4.51 o 
   7   7   4      185.16      206.02      7.73 o 
   8   7   4        0.64        0.91      2.67 o 
   9   7   4       55.30       66.00      6.54 o 
  10   7   4        3.85        2.37      4.30 o 
 -12   8   4        0.59        6.48      5.68 o 
 -11   8   4       44.73       54.07      6.79 o 
 -10   8   4       49.33       42.59     11.08 o 
  -9   8   4        1.34       -1.95      2.73 o 
  -8   8   4      583.28      574.80     16.64 o 
  -7   8   4        5.20        8.00      2.59 o 
  -6   8   4     1186.34     1186.28     45.45 o 
  -5   8   4       41.75       45.56      3.14 o 
  -4   8   4      164.06      149.12      6.53 o 
  -3   8   4      157.91      157.17      4.62 o 
  -2   8   4      787.26      844.49     19.28 o 
  -1   8   4        3.48        4.95      1.36 o 
   0   8   4      328.10      334.02      9.43 o 
   1   8   4      178.69      167.19      8.81 o 
   2   8   4      205.36      216.11      7.17 o 
   3   8   4      138.47      123.21      4.57 o 
   4   8   4       62.85       64.52      4.63 o 
   5   8   4       17.71       17.22      3.79 o 
   6   8   4        0.00       -0.06      2.25 o 
   7   8   4        0.85        1.28      2.67 o 
   8   8   4       15.73       17.68      3.29 o 
   9   8   4        5.31        6.65      4.09 o 
  10   8   4        0.55        3.64      4.73 o 
 -12   9   4        0.28        0.84      4.91 o 
 -11   9   4       25.91       32.75      5.73 o 
 -10   9   4        7.04        4.23      3.55 o 
  -9   9   4       45.93       55.19     10.51 o 
  -8   9   4       30.38       20.94      3.80 o 
  -7   9   4        3.38        0.98      2.18 o 
  -6   9   4       61.49       70.41      4.54 o 
  -5   9   4      261.41      248.08     12.50 o 
  -4   9   4       30.20       37.49      2.73 o 
  -3   9   4       29.96       20.12      1.52 o 
  -2   9   4      150.48      153.67      5.62 o 
  -1   9   4       48.71       63.70      3.62 o 
   0   9   4       16.51       19.60      2.41 o 
   1   9   4      164.18      182.25      9.09 o 
   2   9   4       55.28       52.15      2.92 o 
   3   9   4      416.21      397.01     10.56 o 
   4   9   4        1.41        0.00      1.84 o 
   5   9   4       51.33       45.43      3.82 o 
   6   9   4        2.27        3.12      2.34 o 
   7   9   4       20.12       19.87      3.42 o 
   8   9   4        8.61        2.74      2.99 o 
   9   9   4        3.90        8.68      4.09 o 
  10   9   4        3.54       -2.57      5.68 o 
 -11  10   4       35.82       37.74      6.39 o 
 -10  10   4        1.97        3.65      3.68 o 
  -9  10   4       19.72       15.05      5.11 o 
  -8  10   4      258.57      235.15      9.54 o 
  -7  10   4      356.58      339.71     11.00 o 
  -6  10   4      895.61      877.66     21.06 o 
  -5  10   4      298.23      296.22      8.87 o 
  -4  10   4       88.41      102.33      4.26 o 
  -3  10   4      227.51      208.96      6.25 o 
  -2  10   4      162.06      174.28      4.26 o 
  -1  10   4      471.10      405.28     19.88 o 
   0  10   4       71.49       84.70      5.40 o 
   1  10   4      248.91      223.43      7.83 o 
   2  10   4        1.53        4.26      2.01 o 
   3  10   4       37.20       32.54      3.62 o 
   4  10   4        0.90        1.72      1.91 o 
   5  10   4       47.84       52.55      3.91 o 
   6  10   4       18.09       20.44      3.98 o 
   7  10   4       27.07       35.58      4.77 o 
   8  10   4       18.05       13.27      5.11 o 
   9  10   4        0.08       -3.11      3.68 o 
  10  10   4        1.29       -2.27      7.95 o 
 -11  11   4        9.13        8.71      5.68 o 
 -10  11   4       10.80       11.83      4.36 o 
  -9  11   4       13.48       17.39      7.38 o 
  -8  11   4       67.94       68.35      5.58 o 
  -7  11   4       10.61       13.22      3.14 o 
  -6  11   4        0.02       -1.77      1.77 o 
  -5  11   4       18.33       21.24      3.98 o 
  -4  11   4      157.07      141.21      7.10 o 
  -3  11   4        7.41        6.97      1.52 o 
  -2  11   4        5.28        7.54      1.70 o 
  -1  11   4       74.98       86.27      9.37 o 
   0  11   4       62.31       53.22      4.54 o 
   1  11   4      171.84      189.67      9.66 o 
   2  11   4      158.30      156.36      6.62 o 
   3  11   4      530.19      548.29     17.89 o 
   4  11   4      876.05      926.83     23.29 o 
   5  11   4        2.80        4.26      2.81 o 
   6  11   4      299.96      307.68     11.80 o 
   7  11   4      276.64      323.80     16.47 o 
   8  11   4       48.43       38.92      5.73 o 
   9  11   4       87.35       96.74      8.17 o 
  10  11   4        2.29       -3.41      7.38 o 
 -11  12   4        4.39       -0.70      5.40 o 
 -10  12   4        0.01       -2.71      6.25 o 
  -9  12   4        0.43       -0.85      3.14 o 
  -8  12   4       67.14       58.78      5.32 o 
  -7  12   4       17.54       13.22      3.14 o 
  -6  12   4       80.61       92.72      5.32 o 
  -5  12   4       91.37       95.77      5.11 o 
  -4  12   4      111.96      102.80      4.62 o 
  -3  12   4      853.61      804.08     18.11 o 
  -2  12   4      104.28       99.48      6.04 o 
  -1  12   4      275.07      278.22      8.84 o 
   0  12   4       90.15       95.40     12.50 o 
   1  12   4       15.60       17.56      3.69 o 
   2  12   4      465.18      489.52     13.85 o 
   3  12   4       13.59       19.70      3.21 o 
   4  12   4      742.51      783.91     20.66 o 
   5  12   4       94.92       98.03      6.39 o 
   6  12   4      116.84      108.26     17.33 o 
   7  12   4        2.78        3.82      3.35 o 
   8  12   4       14.02       14.98      4.77 o 
   9  12   4       22.68       21.59      9.09 o 
 -11  13   4       85.09       85.97      8.17 o 
 -10  13   4       69.43       71.25      6.95 o 
  -9  13   4      153.97      185.21      9.38 o 
  -8  13   4       93.70       86.50      6.39 o 
  -7  13   4       15.93        9.16      3.14 o 
  -6  13   4       49.90       46.74      3.96 o 
  -5  13   4        0.49       -0.57      1.52 o 
  -4  13   4       33.10       33.31      2.84 o 
  -3  13   4      262.50      251.53     13.63 o 
  -2  13   4       76.64       67.45      2.96 o 
  -1  13   4      406.36      428.82     12.25 o 
   0  13   4       72.47       71.38      4.42 o 
   1  13   4        0.65        0.00      2.01 o 
   2  13   4       18.86       19.57      3.14 o 
   3  13   4        2.98       -0.26      2.84 o 
   4  13   4       41.21       34.47      4.36 o 
   5  13   4       12.83       10.29      3.55 o 
   6  13   4      193.05      195.97      9.38 o 
   7  13   4        1.38        1.44      3.26 o 
   8  13   4       90.84       99.41      7.76 o 
   9  13   4        0.48        2.84      7.38 o 
 -11  14   4       45.41       48.29      6.82 o 
 -10  14   4       39.44       38.67      9.09 o 
  -9  14   4        5.08       13.35      4.20 o 
  -8  14   4       11.36        8.05      4.26 o 
  -7  14   4       27.61       23.76      7.10 o 
  -6  14   4        1.97        2.56      2.31 o 
  -5  14   4       95.92       89.64      5.04 o 
  -4  14   4       10.61       10.67      3.41 o 
  -3  14   4       13.70       20.86      7.38 o 
  -2  14   4       63.29       59.02      2.89 o 
  -1  14   4      603.86      570.65     15.26 o 
   0  14   4      162.77      166.98      6.83 o 
   1  14   4      102.35      103.41      7.38 o 
   2  14   4       12.74       12.74      3.69 o 
   3  14   4        0.15        0.57      2.41 o 
   4  14   4      101.52      102.49      6.39 o 
   5  14   4       19.60       27.22      5.96 o 
   6  14   4      123.92      114.57      8.52 o 
   7  14   4       20.99       21.83      6.53 o 
   8  14   4        3.98        1.14      6.25 o 
   9  14   4        9.67        5.68      7.95 o 
 -10  15   4        2.58        8.90      4.62 o 
  -9  15   4        1.84        0.80      3.26 o 
  -8  15   4        0.04        0.89      4.83 o 
  -7  15   4        0.26       -0.57      3.69 o 
  -6  15   4        0.21        3.23      2.41 o 
  -5  15   4      272.15      256.83      8.46 o 
  -4  15   4        2.79        5.65      2.27 o 
  -3  15   4       35.20       34.45      2.92 o 
  -2  15   4       42.92       41.84      2.54 o 
  -1  15   4       35.40       28.73      5.11 o 
   0  15   4      249.34      214.66      8.23 o 
   1  15   4       39.50       44.57      4.02 o 
   2  15   4      112.85      100.28      6.03 o 
   3  15   4      163.80      188.19     10.79 o 
   4  15   4       32.90       30.22      4.61 o 
   5  15   4      106.09      118.49      7.60 o 
   6  15   4       26.96       26.13      4.61 o 
   7  15   4        9.69        5.68      6.82 o 
   8  15   4       10.04       10.23      7.95 o 
   9  15   4       21.15       17.61      9.09 o 
 -10  16   4       37.78       41.16      6.28 o 
  -9  16   4       18.20       19.77      4.62 o 
  -8  16   4       36.46       39.07      4.91 o 
  -7  16   4        4.78        2.98      2.92 o 
  -6  16   4        5.08        5.40      5.96 o 
  -5  16   4        2.50       -0.66      2.31 o 
  -4  16   4       10.20       11.00      2.41 o 
  -3  16   4        7.04        5.45      1.89 o 
  -2  16   4       24.60       24.08      2.13 o 
  -1  16   4      164.73      176.55      7.42 o 
   0  16   4      112.26      112.20      6.03 o 
   1  16   4      100.94      104.77      6.03 o 
   2  16   4       46.27       38.14      4.42 o 
   3  16   4       11.18       12.26      3.40 o 
   4  16   4        1.80        3.11      2.99 o 
   5  16   4       56.42       64.50      6.22 o 
   6  16   4        0.00       -2.34      3.14 o 
   7  16   4        2.42       -1.70      5.68 o 
   8  16   4       18.61       17.04      8.52 o 
 -10  17   4        0.89        2.91      3.40 o 
  -9  17   4        5.42        8.52      4.09 o 
  -8  17   4        3.10        1.84      3.98 o 
  -7  17   4       15.33       16.00      3.68 o 
  -6  17   4        0.00       -1.57      3.12 o 
  -5  17   4       13.27       12.90      2.84 o 
  -4  17   4        2.15        4.13      2.18 o 
  -3  17   4        1.85        1.14      2.84 o 
  -2  17   4       10.05       11.65      2.48 o 
  -1  17   4      161.28      144.27      7.95 o 
   0  17   4      140.64      138.31      7.02 o 
   1  17   4      542.31      507.89     19.60 o 
   2  17   4      104.83      110.11     15.34 o 
   3  17   4       63.68       63.91      6.25 o 
   4  17   4        4.33        3.07      3.40 o 
   5  17   4        1.86        3.41      3.55 o 
   6  17   4        0.51        1.14      5.68 o 
   7  17   4        0.18       -5.11      5.68 o 
   8  17   4        8.70       13.07      7.95 o 
  -9  18   4       28.98       33.22      8.24 o 
  -8  18   4        1.61        3.56      2.99 o 
  -7  18   4       36.86       32.96      4.36 o 
  -6  18   4        5.11        4.54      5.68 o 
  -5  18   4       68.67       68.36      4.62 o 
  -4  18   4        0.82        3.83      2.31 o 
  -3  18   4        9.81        8.32      2.56 o 
  -2  18   4       35.74       37.59      2.96 o 
  -1  18   4       48.70       43.98      4.61 o 
   0  18   4        4.38        5.53      6.53 o 
   1  18   4      196.05      166.38      7.83 o 
   2  18   4       51.62       47.62      4.91 o 
   3  18   4       49.70       52.38      9.09 o 
   4  18   4        4.84        1.70      3.62 o 
   5  18   4       10.89       14.20      6.25 o 
   6  18   4        6.32        4.54      6.25 o 
   7  18   4        1.18        1.14      6.25 o 
   8  18   4        1.87       -3.98      6.82 o 
  -9  19   4        4.62        2.57      5.11 o 
  -8  19   4       13.35       17.93      4.36 o 
  -7  19   4       21.13       21.42      4.09 o 
  -6  19   4        8.73        4.54      5.68 o 
  -5  19   4      133.93      135.90      6.55 o 
  -4  19   4        2.23       -1.42      2.56 o 
  -3  19   4       57.37       60.18      7.67 o 
  -2  19   4      110.41      101.23      4.47 o 
  -1  19   4        5.60        4.54      2.81 o 
   0  19   4       46.58       38.52      4.61 o 
   1  19   4        3.57        0.57      3.98 o 
   2  19   4        1.50        0.57      4.26 o 
   3  19   4       92.45       88.96      6.62 o 
   4  19   4        0.56        4.54      5.11 o 
   5  19   4        0.76        1.70      5.68 o 
   6  19   4        1.01       -5.11      5.11 o 
   7  19   4       10.26        4.54      7.38 o 
  -9  20   4        8.77       12.72      5.11 o 
  -8  20   4        2.89        1.26      3.55 o 
  -7  20   4        6.25        4.18      3.41 o 
  -6  20   4        0.15        3.25      2.73 o 
  -5  20   4        5.81        6.25      2.73 o 
  -4  20   4        1.32        3.45      2.59 o 
  -3  20   4        0.00       -1.37      2.31 o 
  -2  20   4       26.23       23.01      2.83 o 
  -1  20   4       35.62       47.76      8.24 o 
   0  20   4       23.13       15.05      3.62 o 
   1  20   4       19.26       12.50      3.55 o 
   2  20   4        7.56       12.98      3.80 o 
   3  20   4        5.74        0.00      4.54 o 
   4  20   4        0.00       -0.57      4.54 o 
   5  20   4       18.28        9.66      6.82 o 
   6  20   4        1.02        5.68      6.82 o 
   7  20   4        3.08       -2.84      7.38 o 
  -8  21   4       14.32       18.44      4.77 o 
  -7  21   4        7.89       19.54      4.09 o 
  -6  21   4       10.52       10.50      6.25 o 
  -5  21   4       11.54        6.57      3.14 o 
  -4  21   4       13.09       12.43      2.84 o 
  -3  21   4        3.14        1.08      2.56 o 
  -2  21   4       72.91       77.84      4.32 o 
  -1  21   4        7.54        8.81      3.62 o 
   0  21   4       23.28       31.81      4.61 o 
   1  21   4        9.74        2.91      3.69 o 
   2  21   4       29.93       26.13      6.82 o 
   3  21   4        8.94       -0.57      5.68 o 
   4  21   4       67.07       46.01      9.09 o 
   5  21   4        0.80        0.57      6.25 o 
   6  21   4        0.02       -3.41      6.82 o 
   7  21   4        0.02        6.82      7.38 o 
  -8  22   4       14.37       13.63      7.38 o 
  -7  22   4        0.77       -0.57      5.11 o 
  -6  22   4       34.80       37.65      4.73 o 
  -5  22   4        2.50       -1.70      2.73 o 
  -4  22   4       94.43      104.57      8.52 o 
  -3  22   4       14.39       16.55      4.26 o 
  -2  22   4      420.09      438.09     18.46 o 
  -1  22   4        9.10        8.81      3.62 o 
   0  22   4      369.15      376.63     19.31 o 
   1  22   4       22.28       11.36      5.68 o 
   2  22   4      305.27      294.26     17.61 o 
   3  22   4       17.23       20.45      7.38 o 
   4  22   4       59.59       51.69      9.66 o 
   5  22   4       98.72      110.77     12.50 o 
   6  22   4        1.77       11.36      7.38 o 
  -4  23   4        9.52        7.38      3.41 o 
  -3  23   4       42.14       41.47      5.11 o 
  -2  23   4        0.38       -1.70      4.54 o 
  -1  23   4        2.73        3.41      5.11 o 
   0  23   4        1.56       -1.70      4.54 o 
   1  23   4        0.05       -2.27      4.54 o 
   2  23   4      103.98      127.25     11.93 o 
   3  23   4       24.89       26.13      7.95 o 
   4  23   4      143.43      142.58     13.63 o 
   5  23   4       51.26       61.35     10.23 o 
  -3  24   4        1.70        5.11      3.98 o 
  -2  24   4        2.29        2.27      5.68 o 
  -1  24   4        0.10        2.27      5.11 o 
   0  24   4        9.10       12.50      6.25 o 
   1  24   4       13.02       12.50      6.25 o 
   2  24   4        1.38        1.70      5.11 o 
   3  24   4       49.45       47.15      9.09 o 
   4  24   4       10.77       15.34      6.82 o 
   5  24   4       11.59       20.45      7.95 o 
  -1  25   4       70.66       79.53     10.23 o 
   0  25   4        9.62       15.91      6.82 o 
   1  25   4       65.17       75.55     10.23 o 
   2  25   4        0.99        0.57      5.11 o 
   3  25   4      120.84      136.34     13.07 o 
   4  25   4        4.36        2.84      6.25 o 
  -1  26   4       33.02       47.15      9.09 o 
   0  26   4        9.56       -4.54      5.11 o 
   1  26   4       49.51       40.90      8.52 o 
   2  26   4       39.22       55.10      9.66 o 
   3  26   4       49.41       47.15      9.66 o 
  -1  27   4       81.34       71.58     10.79 o 
   0  27   4       32.34       29.54      7.95 o 
   1  27   4       15.75       16.47      6.82 o 
   2  27   4        6.60        6.82      6.25 o 
 -11   0   5       28.29       31.81      7.38 o 
  -9   0   5       19.22       24.43      5.11 o 
  -7   0   5       13.91       12.50      3.41 o 
  -5   0   5      367.61      366.97     13.63 o 
  -3   0   5      381.99      406.73     13.63 o 
  -1   0   5      886.97     1004.12     16.81 o 
   1   0   5      302.83      342.26      8.84 o 
   3   0   5        7.79       11.86      3.12 o 
   5   0   5       12.04       11.03      2.73 o 
   7   0   5       52.08       51.52      3.83 o 
   9   0   5        7.25        8.95      4.20 o 
 -12   1   5       16.35       13.19      4.61 o 
 -11   1   5       34.32       25.52      9.09 o 
 -10   1   5        0.31       -1.31      2.59 o 
  -9   1   5        3.32        3.02      2.59 o 
  -8   1   5        0.08        0.28      2.01 o 
  -7   1   5      262.81      253.36     11.93 o 
  -6   1   5      179.95      189.06      6.62 o 
  -5   1   5      599.03      640.69     15.06 o 
  -4   1   5      165.04      178.20     10.23 o 
  -3   1   5     1748.86     1920.67     31.01 o 
  -2   1   5        7.81        8.20      0.98 o 
  -1   1   5      971.89     1089.71     15.83 o 
   0   1   5       87.87      116.83      2.80 o 
   1   1   5       30.55       41.21      1.96 o 
   2   1   5       44.55       49.64      1.87 o 
   3   1   5       69.43       91.71      2.89 o 
   4   1   5       34.97       38.17      2.84 o 
   5   1   5       43.74       40.50      2.64 o 
   6   1   5       22.59       20.47      2.62 o 
   7   1   5        0.14        1.37      1.79 o 
   8   1   5       27.60       30.13      3.00 o 
   9   1   5        3.63        4.20      2.69 o 
  10   1   5       31.25       35.54      4.44 o 
 -12   2   5       15.06       21.10      9.37 o 
 -11   2   5       14.95       22.61      4.82 o 
 -10   2   5        0.45       -2.59      2.59 o 
  -9   2   5       51.93       52.57      5.01 o 
  -8   2   5      105.03      103.28      5.81 o 
  -7   2   5      171.57      162.62      6.62 o 
  -6   2   5      118.14      112.80      9.09 o 
  -5   2   5       97.46      114.18      4.61 o 
  -4   2   5       41.06       44.08      2.59 o 
  -3   2   5       14.73       12.02      0.87 o 
  -2   2   5      118.00      116.16      3.82 o 
  -1   2   5      771.01      879.91     13.20 o 
   0   2   5     1037.29      996.81     14.90 o 
   1   2   5      188.43      213.60      7.33 o 
   2   2   5      134.85      132.22      5.33 o 
   3   2   5      236.50      221.12      5.17 o 
   4   2   5       22.97       22.93      2.44 o 
   5   2   5      121.02      118.47      4.20 o 
   6   2   5       12.45        8.19      2.02 o 
   7   2   5       24.57       23.29      2.84 o 
   8   2   5       14.47       12.62      2.40 o 
   9   2   5        1.52        4.55      2.26 o 
  10   2   5        0.00        4.80      3.27 o 
 -12   3   5       13.05       10.35      4.61 o 
 -11   3   5        0.78        4.26      3.21 o 
 -10   3   5        8.94       10.86      3.55 o 
  -9   3   5        5.35        5.68      2.81 o 
  -8   3   5      122.80      129.52      6.43 o 
  -7   3   5      161.94      164.31      6.62 o 
  -6   3   5      275.34      302.04      9.21 o 
  -5   3   5        1.50       -0.08      1.36 o 
  -4   3   5      716.36      796.64     17.66 o 
  -3   3   5      190.42      220.27     20.73 o 
  -2   3   5      421.41      507.42      9.37 o 
  -1   3   5      263.57      315.17      6.92 o 
   0   3   5       25.90       30.31      1.54 o 
   1   3   5      489.32      539.78      9.00 o 
   2   3   5       43.24       52.79      2.33 o 
   3   3   5       38.27       41.55      2.25 o 
   4   3   5       36.88       40.32      2.53 o 
   5   3   5        7.89       11.19      1.93 o 
   6   3   5        0.60        2.92      1.96 o 
   7   3   5        0.04       -0.66      2.08 o 
   8   3   5        2.03        1.10      2.80 o 
   9   3   5       17.14       16.69      3.32 o 
  10   3   5        0.00        0.62      3.00 o 
 -12   4   5        1.20       -1.19      4.20 o 
 -11   4   5       22.58       22.23      7.10 o 
 -10   4   5      114.90      102.14     10.23 o 
  -9   4   5      119.73      122.85      6.79 o 
  -8   4   5      211.82      227.13      8.81 o 
  -7   4   5       27.76       20.41      7.10 o 
  -6   4   5      118.42      124.43      5.41 o 
  -5   4   5      343.71      323.82      8.98 o 
  -4   4   5      107.45      108.56      4.09 o 
  -3   4   5        1.20        1.70      0.95 o 
  -2   4   5      816.26      897.95     15.82 o 
  -1   4   5      129.09      141.15      5.16 o 
   0   4   5      312.98      350.25      8.20 o 
   1   4   5      298.27      299.32      5.80 o 
   2   4   5       12.72       18.77      3.45 o 
   3   4   5      352.13      350.57      7.15 o 
   4   4   5        9.44        7.38      1.62 o 
   5   4   5        8.51        3.79      1.67 o 
   6   4   5       10.97        8.30      2.13 o 
   7   4   5       48.48       37.78      3.37 o 
   8   4   5        1.90        2.94      3.05 o 
   9   4   5        2.09       -2.58      2.58 o 
  10   4   5        0.01       -0.41      2.98 o 
 -12   5   5        1.79        3.75      4.61 o 
 -11   5   5        0.95        5.05      3.98 o 
 -10   5   5       21.51       21.40      4.20 o 
  -9   5   5       20.58       13.95      5.68 o 
  -8   5   5        3.23        1.70      2.41 o 
  -7   5   5        0.56        0.34      1.89 o 
  -6   5   5      393.33      407.89     19.31 o 
  -5   5   5       12.41       21.94      5.40 o 
  -4   5   5      855.93      845.02     24.71 o 
  -3   5   5        5.24        8.99      2.27 o 
  -2   5   5        0.12        0.00      0.83 o 
  -1   5   5        3.91        3.22      0.83 o 
   0   5   5       63.55       61.82      3.99 o 
   1   5   5        0.54        2.27      1.31 o 
   2   5   5        0.22        0.71      1.14 o 
   3   5   5      103.17       94.55      3.39 o 
   4   5   5       30.49       21.85      2.19 o 
   5   5   5      148.66      140.00      4.61 o 
   6   5   5        1.17        1.12      1.83 o 
   7   5   5       71.43       73.85      4.19 o 
   8   5   5       23.70       20.52      3.91 o 
   9   5   5       49.67       57.14      6.37 o 
  10   5   5        0.50        1.70      5.11 o 
 -12   6   5        1.82        1.55      4.36 o 
 -11   6   5       10.28       14.49      4.82 o 
 -10   6   5       48.36       44.21      9.66 o 
  -9   6   5       39.91       32.96      4.61 o 
  -8   6   5      355.23      351.56     11.63 o 
  -7   6   5      227.28      224.34      8.23 o 
  -6   6   5       85.52       84.54      8.52 o 
  -5   6   5      456.84      467.49     13.38 o 
  -4   6   5        0.59        0.76      1.02 o 
  -3   6   5      121.96      140.11      4.20 o 
  -2   6   5      100.10       99.66      2.70 o 
  -1   6   5      108.34      116.48      4.82 o 
   0   6   5      168.67      162.26     12.21 o 
   1   6   5        0.57        1.14      1.87 o 
   2   6   5        0.04        0.14      1.14 o 
   3   6   5      148.23      139.84      6.15 o 
   4   6   5      200.83      202.35      5.48 o 
   5   6   5        7.90        8.22      2.95 o 
   6   6   5       74.41       79.74      4.08 o 
   7   6   5        0.03        0.48      2.58 o 
   8   6   5        3.23        1.49      3.25 o 
   9   6   5        8.79        6.74      4.20 o 
  10   6   5        0.13        5.34      4.46 o 
 -12   7   5        0.35       -0.15      4.36 o 
 -11   7   5       33.92       45.15      6.82 o 
 -10   7   5       11.01       16.53      4.36 o 
  -9   7   5       35.23       38.46      5.11 o 
  -8   7   5       27.57       37.06      4.20 o 
  -7   7   5      319.00      337.37     11.65 o 
  -6   7   5      168.60      166.94      6.39 o 
  -5   7   5        0.19       -0.92      1.46 o 
  -4   7   5      311.23      281.84      7.64 o 
  -3   7   5      155.64      161.58      4.38 o 
  -2   7   5       78.29       71.17      3.80 o 
  -1   7   5       12.93       13.84      2.18 o 
   0   7   5      605.39      603.45     21.02 o 
   1   7   5       63.41       60.34      3.80 o 
   2   7   5      953.49      896.85     16.91 o 
   3   7   5      281.15      262.74      6.14 o 
   4   7   5       87.50       87.83      3.84 o 
   5   7   5      128.78      126.44      4.67 o 
   6   7   5       14.27       14.00      2.44 o 
   7   7   5       60.04       59.30      6.14 o 
   8   7   5       31.17       47.40      6.39 o 
   9   7   5       28.65       26.61      5.45 o 
  10   7   5        2.69        2.08      5.04 o 
 -12   8   5        5.18        4.97      4.62 o 
 -11   8   5       48.88       44.45      6.14 o 
 -10   8   5        5.35        3.28      5.68 o 
  -9   8   5       49.21       50.05     12.21 o 
  -8   8   5      109.59      115.22      6.55 o 
  -7   8   5        0.00       -0.45      1.89 o 
  -6   8   5      357.81      349.11     10.35 o 
  -5   8   5      216.41      228.58      7.23 o 
  -4   8   5        0.29        0.24      1.70 o 
  -3   8   5       91.18       82.94      6.25 o 
  -2   8   5      248.65      252.77      8.24 o 
  -1   8   5       25.15       20.20      2.41 o 
   0   8   5      102.73      110.04      4.82 o 
   1   8   5       26.78       18.08      2.59 o 
   2   8   5       58.30       65.50      9.09 o 
   3   8   5      126.42      106.46      6.53 o 
   4   8   5        0.24       -0.63      3.20 o 
   5   8   5      141.98      132.60      5.26 o 
   6   8   5      117.63      118.35      7.20 o 
   7   8   5       11.06        9.37      3.62 o 
   8   8   5       29.00       33.25      5.58 o 
   9   8   5        8.12        5.22      4.36 o 
  10   8   5        3.72        2.05      4.73 o 
 -11   9   5        3.20        0.43      3.96 o 
 -10   9   5       20.33       14.72      4.36 o 
  -9   9   5       27.97       24.46      4.20 o 
  -8   9   5      209.20      208.84      8.81 o 
  -7   9   5        3.83        6.17      2.73 o 
  -6   9   5      137.59      130.94      5.73 o 
  -5   9   5      184.55      172.87      5.99 o 
  -4   9   5      499.90      463.88     11.46 o 
  -3   9   5      373.31      339.90     12.78 o 
  -2   9   5      476.03      458.19     16.19 o 
  -1   9   5      490.59      464.49     12.45 o 
   0   9   5      198.58      175.09      6.62 o 
   1   9   5      580.35      558.32     14.66 o 
   2   9   5     1688.71     1645.07     47.43 o 
   3   9   5       45.67       40.57      3.96 o 
   4   9   5      801.09      816.56     21.28 o 
   5   9   5      112.23      106.03      9.66 o 
   6   9   5       19.60       23.58      4.42 o 
   7   9   5       29.76       31.95      6.25 o 
   8   9   5      102.11       97.05      7.51 o 
   9   9   5        1.48        2.30      4.20 o 
 -11  10   5        5.80        2.96      4.50 o 
 -10  10   5       46.42       55.07      6.14 o 
  -9  10   5        2.58        1.70      3.14 o 
  -8  10   5       62.18       54.25      5.96 o 
  -7  10   5       51.27       62.25     10.23 o 
  -6  10   5       12.09       12.14      2.59 o 
  -5  10   5      202.89      189.29     13.63 o 
  -4  10   5      585.79      537.26     19.03 o 
  -3  10   5        3.10        4.26      3.12 o 
  -2  10   5      613.52      596.23     15.26 o 
  -1  10   5      241.97      251.94      8.44 o 
   0  10   5        1.43        0.32      1.77 o 
   1  10   5      831.76      843.27     20.49 o 
   2  10   5        3.73        7.38      2.41 o 
   3  10   5      624.70      606.04     16.67 o 
   4  10   5        0.08        0.15      4.54 o 
   5  10   5       37.63       48.38      5.18 o 
   6  10   5      134.64      145.64      8.32 o 
   7  10   5        8.84        4.54      3.55 o 
   8  10   5        5.77        5.60      8.24 o 
   9  10   5        7.71       13.15      5.04 o 
 -11  11   5       65.57       60.10      8.52 o 
 -10  11   5       88.62      103.73     17.04 o 
  -9  11   5        0.84        2.15      3.55 o 
  -8  11   5      350.30      324.85     11.57 o 
  -7  11   5      149.25      155.53      7.10 o 
  -6  11   5      204.11      193.90     13.07 o 
  -5  11   5      474.89      454.40     12.13 o 
  -4  11   5        2.42        2.84      1.46 o 
  -3  11   5      564.94      529.21     14.06 o 
  -2  11   5      422.76      375.37     11.04 o 
  -1  11   5      126.06      132.62      5.81 o 
   0  11   5       72.20       57.40      4.42 o 
   1  11   5        0.00       -0.57      1.61 o 
   2  11   5      329.20      304.48     11.93 o 
   3  11   5       10.63       13.01      2.99 o 
   4  11   5      487.85      472.78     14.62 o 
   5  11   5        4.60        9.94      3.62 o 
   6  11   5      344.61      336.27     13.01 o 
   7  11   5        5.73       11.04      4.09 o 
   8  11   5       73.95       68.22      7.10 o 
   9  11   5        1.72       -2.27      3.78 o 
 -11  12   5        1.71       -1.03      4.36 o 
 -10  12   5       34.06       25.44      5.18 o 
  -9  12   5       13.49        8.95      3.96 o 
  -8  12   5      552.80      532.05     34.65 o 
  -7  12   5       38.29       30.93      3.68 o 
  -6  12   5      526.75      516.06     20.45 o 
  -5  12   5      149.37      141.40      5.57 o 
  -4  12   5      573.33      515.86     12.83 o 
  -3  12   5     1071.18      933.66     27.84 o 
  -2  12   5      359.66      337.48     10.44 o 
  -1  12   5      502.47      480.25     13.45 o 
   0  12   5       16.12       11.05      2.59 o 
   1  12   5        0.60        0.28      2.01 o 
   2  12   5      227.36      211.69      9.94 o 
   3  12   5      103.76      101.30      6.22 o 
   4  12   5      346.75      346.98     12.21 o 
   5  12   5      243.30      255.94     21.02 o 
   6  12   5       98.69       90.88      6.69 o 
   7  12   5      118.40      141.92      9.94 o 
   8  12   5       41.38       48.60      6.55 o 
   9  12   5        3.14        2.89      4.50 o 
 -11  13   5        3.52       -0.70      5.40 o 
 -10  13   5        0.19        5.45      3.96 o 
  -9  13   5       24.69       27.86      4.77 o 
  -8  13   5       16.42       16.51      5.68 o 
  -7  13   5       51.38       49.95      4.50 o 
  -6  13   5        0.30        0.36      2.84 o 
  -5  13   5       88.47       84.87      4.62 o 
  -4  13   5        0.48        1.07      1.46 o 
  -3  13   5       82.50       71.48      2.74 o 
  -2  13   5      536.49      496.76     25.28 o 
  -1  13   5        5.20        3.98      2.18 o 
   0  13   5      158.60      130.86      6.43 o 
   1  13   5      135.22      127.54      6.43 o 
   2  13   5       49.82       45.62      4.42 o 
   3  13   5        6.12       -2.18      2.18 o 
   4  13   5        5.80        1.55      2.99 o 
   5  13   5      207.30      204.50     14.77 o 
   6  13   5       23.92       26.37      4.77 o 
   7  13   5      280.50      306.48     12.94 o 
   8  13   5       24.14       23.02      5.18 o 
   9  13   5       71.97       57.94     11.93 o 
 -10  14   5      104.52      112.32      8.05 o 
  -9  14   5       35.47       40.39      5.45 o 
  -8  14   5        0.95        2.16      2.84 o 
  -7  14   5       21.98       22.91      3.68 o 
  -6  14   5        0.12        1.09      2.31 o 
  -5  14   5      354.09      329.25      9.83 o 
  -4  14   5        0.17       -0.07      1.46 o 
  -3  14   5      302.06      284.49     13.95 o 
  -2  14   5       21.33       20.03      3.21 o 
  -1  14   5        3.67        8.96      3.98 o 
   0  14   5      144.76      168.64      9.09 o 
   1  14   5      147.79      139.08      7.02 o 
   2  14   5        0.22       -1.03      2.18 o 
   3  14   5      121.02      108.90      6.79 o 
   4  14   5      106.69      117.12      7.20 o 
   5  14   5       23.96       20.32      4.36 o 
   6  14   5      148.35      149.74      8.98 o 
   7  14   5        4.03        1.61      3.68 o 
   8  14   5       82.90       76.12     12.50 o 
 -10  15   5       65.12       57.36      6.69 o 
  -9  15   5       10.13        9.94      4.20 o 
  -8  15   5        2.64        1.28      6.25 o 
  -7  15   5        0.06       -1.46      2.73 o 
  -6  15   5       51.60       52.64      4.20 o 
  -5  15   5        1.69        0.93      2.84 o 
  -4  15   5      104.19      102.93      4.38 o 
  -3  15   5       47.62       46.29      2.70 o 
  -2  15   5      259.71      269.02      9.64 o 
  -1  15   5      114.62       74.53      5.22 o 
   0  15   5        0.03       -0.72      2.18 o 
   1  15   5       33.37       20.59      3.62 o 
   2  15   5      106.20       93.42      7.10 o 
   3  15   5        1.03        1.10      2.99 o 
   4  15   5       21.02       20.37      3.96 o 
   5  15   5       17.46       13.40      3.96 o 
   6  15   5       42.02       38.42      8.81 o 
   7  15   5       35.02       33.20      5.87 o 
   8  15   5       16.50        7.95      7.95 o 
 -10  16   5        1.17        2.76      4.20 o 
  -9  16   5        0.24       -0.50      5.68 o 
  -8  16   5        7.33        8.40      3.68 o 
  -7  16   5        0.06       -1.74      3.12 o 
  -6  16   5       30.35       30.06      3.69 o 
  -5  16   5       45.92       34.84      6.25 o 
  -4  16   5       41.34       45.87      3.43 o 
  -3  16   5        2.02        3.26      1.57 o 
  -2  16   5      255.84      250.15      9.43 o 
  -1  16   5      403.01      377.95     12.25 o 
   0  16   5      630.76      603.01     17.07 o 
   1  16   5      333.18      342.51     16.76 o 
   2  16   5       31.51       29.50      4.20 o 
   3  16   5       13.14        9.06      3.40 o 
   4  16   5       60.95       36.64      5.18 o 
   5  16   5       57.64       58.50      6.22 o 
   6  16   5       14.53       15.43      4.77 o 
   7  16   5        2.17        1.14      6.82 o 
   8  16   5       12.13        5.11      7.38 o 
 -10  17   5       22.96       20.91      5.96 o 
  -9  17   5       17.59       10.54      6.53 o 
  -8  17   5        0.89       -0.27      3.26 o 
  -7  17   5       16.69       14.96      3.35 o 
  -6  17   5      165.46      189.83      7.88 o 
  -5  17   5      103.39       99.32      7.67 o 
  -4  17   5      162.44      145.42     10.79 o 
  -3  17   5      111.48      113.47      7.00 o 
  -2  17   5      218.39      202.69      8.63 o 
  -1  17   5       70.21       70.67      5.41 o 
   0  17   5       81.54       85.39     11.36 o 
   1  17   5       12.19        4.09      2.99 o 
   2  17   5        1.28        4.24      2.99 o 
   3  17   5        1.10        3.16      3.14 o 
   4  17   5        0.03        0.76      2.99 o 
   5  17   5        6.60        7.38      7.38 o 
   6  17   5        0.01       -0.23      5.40 o 
   7  17   5        1.42        4.54      7.38 o 
   8  17   5       47.58       44.88     11.36 o 
  -9  18   5        0.98       -1.02      3.68 o 
  -8  18   5        8.37       12.39      3.87 o 
  -7  18   5       30.23       14.20      6.82 o 
  -6  18   5        3.36        1.14      5.11 o 
  -5  18   5       78.87       80.10      9.09 o 
  -4  18   5        0.60        5.11      4.54 o 
  -3  18   5       38.26       41.47      6.82 o 
  -2  18   5       32.47       32.93      8.24 o 
  -1  18   5       54.61       67.41      5.62 o 
   0  18   5      232.75      235.10      9.84 o 
   1  18   5       38.96       48.45      6.53 o 
   2  18   5        0.27        1.17      2.99 o 
   3  18   5        0.39       -0.45      2.99 o 
   4  18   5       51.71       55.24      7.95 o 
   5  18   5        0.03        0.15      3.68 o 
   6  18   5        2.14        1.70      6.25 o 
   7  18   5        2.59       -2.27      6.82 o 
  -9  19   5        2.55        0.00      4.54 o 
  -8  19   5        2.03        7.38      5.11 o 
  -7  19   5        0.65       -1.14      4.54 o 
  -6  19   5        1.22        8.52      5.68 o 
  -5  19   5       19.68       11.93      5.68 o 
  -4  19   5        6.36       10.23      5.68 o 
  -3  19   5        7.93        3.98      3.98 o 
  -2  19   5        0.07        0.71      2.31 o 
  -1  19   5       32.63       28.89      4.20 o 
   0  19   5       22.47       21.26      4.02 o 
   1  19   5       44.76       45.11      5.01 o 
   2  19   5       41.57       37.85      5.40 o 
   3  19   5       29.72       40.38      5.18 o 
   4  19   5        7.56        7.95      3.96 o 
   5  19   5        2.07        2.84      6.82 o 
   6  19   5       21.44       30.68      9.66 o 
   7  19   5        4.70        1.14      7.38 o 
  -8  20   5       26.96       35.79      8.52 o 
  -7  20   5       51.72       65.90      9.66 o 
  -6  20   5       17.78       19.88      5.68 o 
  -5  20   5       55.23       57.37      7.95 o 
  -4  20   5      123.72      146.56     10.79 o 
  -3  20   5      109.69      145.42     10.79 o 
  -2  20   5       88.29       93.95      6.62 o 
  -1  20   5       88.91      100.87     10.51 o 
   0  20   5       41.45       48.39      5.18 o 
   1  20   5       22.56       20.40      4.20 o 
   2  20   5        1.47       -1.36      2.84 o 
   3  20   5        0.00       -0.43      3.14 o 
   4  20   5       12.53       15.91      7.38 o 
   5  20   5        9.32        6.82      6.82 o 
   6  20   5       27.55       31.24      9.66 o 
  -8  21   5       14.89       20.45      7.95 o 
  -7  21   5        1.32        1.70      5.68 o 
  -6  21   5       63.64       63.62      9.09 o 
  -5  21   5      246.11      246.54     15.34 o 
  -4  21   5       93.29      107.93     10.23 o 
  -3  21   5      241.18      268.13     15.34 o 
  -2  21   5      221.37      248.16     10.42 o 
  -1  21   5       44.41       49.02      5.18 o 
   0  21   5       19.01       19.14      4.20 o 
   1  21   5       41.92       35.60      5.01 o 
   2  21   5       37.00       47.15      5.58 o 
   3  21   5        0.44        3.98      5.68 o 
   4  21   5        0.24        0.00      5.68 o 
   5  21   5        0.24       -3.98      6.25 o 
   6  21   5        0.98        1.70      7.38 o 
  -7  22   5        1.78        1.14      6.25 o 
  -6  22   5        9.40       13.07      6.25 o 
  -5  22   5        4.02        6.82      5.11 o 
  -4  22   5        2.33        0.00      4.54 o 
  -3  22   5      173.77      188.03     13.07 o 
  -2  22   5       20.98       27.10      4.82 o 
  -1  22   5      329.60      338.04     12.84 o 
   0  22   5       64.22       62.89     15.91 o 
   1  22   5      175.79      202.52     10.02 o 
   2  22   5       32.25       23.86      7.38 o 
   3  22   5        9.12        7.38      6.82 o 
   4  22   5        7.65       10.23      7.38 o 
   5  22   5      130.86      148.83     14.77 o 
  -7  23   5        1.45        9.66      6.82 o 
  -6  23   5        1.77        4.54      6.25 o 
  -5  23   5       38.58       42.04      7.95 o 
  -4  23   5       11.82       23.86      6.82 o 
  -3  23   5      102.36      108.50     10.79 o 
  -2  23   5        1.60        3.50      4.83 o 
  -1  23   5       27.81       27.84      5.18 o 
   0  23   5        6.04        1.70      5.68 o 
   1  23   5        0.01        3.41      5.68 o 
   2  23   5        8.97       17.61      7.38 o 
   3  23   5       28.01       17.61      7.95 o 
   4  23   5        0.36       -4.54      6.25 o 
   5  23   5        7.66        6.25      7.95 o 
  -2  24   5       63.75       56.24      9.66 o 
  -1  24   5        3.44        2.27      5.68 o 
   0  24   5        1.90       -1.14      5.68 o 
   1  24   5        7.71       17.04      6.82 o 
   2  24   5        0.16        1.14      6.25 o 
   3  24   5       66.06       55.67     10.79 o 
   4  24   5        0.28        6.82      7.38 o 
  -2  25   5        0.10        0.57      6.25 o 
  -1  25   5        2.32       -2.27      5.68 o 
   0  25   5       11.35        7.38      6.82 o 
   1  25   5       27.10       39.76      9.09 o 
   2  25   5       13.62        7.95      7.38 o 
   3  25   5       63.06       84.07     11.93 o 
  -1  26   5        3.01       -2.27      6.25 o 
   0  26   5        3.16        4.54      7.38 o 
   1  26   5        3.34        2.27      6.82 o 
   2  26   5        1.64        1.70      6.82 o 
  -1  27   5        2.58        2.84      6.82 o 
   0  27   5       15.52       10.23      7.95 o 
 -12   0   6        3.71       -3.41      5.11 o 
 -10   0   6        2.46        3.41      3.98 o 
  -8   0   6      152.10      157.92      9.66 o 
  -6   0   6        2.70       -2.27      2.27 o 
  -4   0   6      219.29      227.23      9.66 o 
  -2   0   6     1149.60     1183.12     24.06 o 
   0   0   6        0.70        3.67      1.06 o 
   2   0   6      399.42      383.81     10.64 o 
   4   0   6       50.79       51.58      4.20 o 
   6   0   6       14.11       10.36      2.72 o 
   8   0   6        1.34        0.79      2.67 o 
 -12   1   6       31.25       24.58      5.18 o 
 -11   1   6       42.29       26.19      5.11 o 
 -10   1   6       10.83       13.67      3.62 o 
  -9   1   6        0.09       -0.28      2.41 o 
  -8   1   6       17.38       17.33      3.21 o 
  -7   1   6       65.77       55.39      4.02 o 
  -6   1   6       22.49       28.81      3.41 o 
  -5   1   6      220.03      245.23      7.42 o 
  -4   1   6       20.00       14.86      2.01 o 
  -3   1   6        6.77        9.00      1.17 o 
  -2   1   6       97.30      114.01      3.28 o 
  -1   1   6       84.80       92.68      2.53 o 
   0   1   6       23.55       23.70      1.31 o 
   1   1   6       26.43       31.53      1.62 o 
   2   1   6       89.17       85.11      2.68 o 
   3   1   6       12.51        6.84      1.26 o 
   4   1   6       36.86       39.58      2.36 o 
   5   1   6        2.28        1.11      1.46 o 
   6   1   6      146.88      146.67      4.66 o 
   7   1   6       13.79       14.02      2.11 o 
   8   1   6      146.27      147.82      4.83 o 
   9   1   6        1.06       -2.16      2.76 o 
 -12   2   6       28.58       31.82      5.81 o 
 -11   2   6        7.60        3.91      3.55 o 
 -10   2   6       44.10       42.30      5.01 o 
  -9   2   6        3.44       -2.18      2.18 o 
  -8   2   6      213.75      199.26      8.23 o 
  -7   2   6       23.07       24.90      3.69 o 
  -6   2   6      130.92      123.46      7.67 o 
  -5   2   6       25.06       32.51      3.69 o 
  -4   2   6      274.30      278.67      7.60 o 
  -3   2   6       13.43       16.50      1.48 o 
  -2   2   6      736.71      773.34     12.06 o 
  -1   2   6        1.83        4.71      1.48 o 
   0   2   6       55.77       50.90      1.87 o 
   1   2   6        3.37        6.51      1.02 o 
   2   2   6       28.94       33.13      1.87 o 
   3   2   6        0.43        1.09      1.10 o 
   4   2   6       19.48       18.88      1.92 o 
   5   2   6       52.68       38.92      3.09 o 
   6   2   6       44.46       38.69      2.82 o 
   7   2   6       27.85       31.11      2.59 o 
   8   2   6        9.68       15.20      2.35 o 
   9   2   6        1.95        3.40      2.90 o 
 -12   3   6        4.92        4.83      4.42 o 
 -11   3   6        0.00        5.96      3.62 o 
 -10   3   6       95.49      113.38      7.42 o 
  -9   3   6        0.94       -0.44      2.59 o 
  -8   3   6        1.36        3.03      5.68 o 
  -7   3   6       79.83       80.20      4.82 o 
  -6   3   6       36.17       30.87      2.99 o 
  -5   3   6       60.55       60.84      5.68 o 
  -4   3   6      408.45      371.62      7.18 o 
  -3   3   6        0.57        1.70      2.84 o 
  -2   3   6      157.86      131.03      4.06 o 
  -1   3   6       12.22       22.09      1.48 o 
   0   3   6        0.01        2.11      0.96 o 
   1   3   6       38.46       42.41      2.97 o 
   2   3   6       34.03       38.84      1.92 o 
   3   3   6       51.27       42.63      4.35 o 
   4   3   6        2.75        2.84      1.54 o 
   5   3   6      185.31      164.00      5.30 o 
   6   3   6        7.76        8.66      2.38 o 
   7   3   6      140.17      129.89      4.85 o 
   8   3   6        1.96        1.92      2.19 o 
   9   3   6       15.86       15.87      3.51 o 
 -12   4   6        3.27        5.96      4.42 o 
 -11   4   6       88.81       86.01      7.42 o 
 -10   4   6      158.55      155.07      8.24 o 
  -9   4   6      248.61      250.97     10.02 o 
  -8   4   6      172.74      157.12      7.02 o 
  -7   4   6      230.16      230.63      8.23 o 
  -6   4   6       75.46       74.94      4.20 o 
  -5   4   6      165.84      171.06      6.25 o 
  -4   4   6       31.51       37.49      2.31 o 
  -3   4   6       34.83       27.81      1.89 o 
  -2   4   6       32.54       49.76      2.25 o 
  -1   4   6      105.47       90.61      4.59 o 
   0   4   6        3.32        1.31      1.01 o 
   1   4   6       32.06       33.58      1.65 o 
   2   4   6      507.43      482.87      9.35 o 
   3   4   6      136.92      115.48      4.84 o 
   4   4   6      228.78      218.61      5.80 o 
   5   4   6      280.34      251.29      7.79 o 
   6   4   6       55.07       55.39      5.17 o 
   7   4   6      107.02      100.92      5.42 o 
   8   4   6       12.71        9.52      4.26 o 
   9   4   6        8.27        3.48      2.93 o 
 -12   5   6       14.85        9.94      4.82 o 
 -11   5   6        4.10        1.00      3.40 o 
 -10   5   6       38.18       36.67      5.11 o 
  -9   5   6        3.00       -0.92      2.59 o 
  -8   5   6      169.58      171.27     13.92 o 
  -7   5   6        2.66        2.43      2.18 o 
  -6   5   6      106.78       93.94      4.77 o 
  -5   5   6       14.96       13.66      3.41 o 
  -4   5   6      370.15      373.75      9.54 o 
  -3   5   6      154.91      156.79      5.04 o 
  -2   5   6      184.86      186.50      4.59 o 
  -1   5   6      315.58      290.11      6.59 o 
   0   5   6       49.28       43.96      2.02 o 
   1   5   6        1.40        0.76      1.70 o 
   2   5   6       70.84       61.25      3.25 o 
   3   5   6       26.87       27.70      2.58 o 
   4   5   6       75.41       68.77      3.76 o 
   5   5   6        0.01        1.33      1.97 o 
   6   5   6       25.77       21.65      3.15 o 
   7   5   6        0.00       -0.45      2.34 o 
   8   5   6        4.94        2.20      3.69 o 
   9   5   6       11.04       13.46      3.22 o 
 -12   6   6        2.93        0.16      4.83 o 
 -11   6   6       32.75       37.88      5.62 o 
 -10   6   6       50.38       44.55      5.41 o 
  -9   6   6        0.19       -0.85      2.56 o 
  -8   6   6      112.53      109.74      5.99 o 
  -7   6   6        3.14        3.36      2.18 o 
  -6   6   6       75.93       76.64     13.35 o 
  -5   6   6      338.32      334.28      9.13 o 
  -4   6   6      223.05      207.48     11.08 o 
  -3   6   6      199.23      192.69      5.57 o 
  -2   6   6       57.26       54.02      2.18 o 
  -1   6   6      168.50      158.98      4.34 o 
   0   6   6      396.69      359.76     10.51 o 
   1   6   6      166.12      153.20      5.00 o 
   2   6   6      367.12      323.62      8.06 o 
   3   6   6        5.12        4.38      1.73 o 
   4   6   6      128.47      137.74      5.42 o 
   5   6   6        5.17        0.69      2.57 o 
   6   6   6        0.47       -0.02      2.31 o 
   7   6   6        4.32        4.54      3.80 o 
   8   6   6        0.51       -2.45      3.80 o 
   9   6   6        0.01        0.81      3.43 o 
 -12   7   6        0.60       -3.11      4.20 o 
 -11   7   6        0.00       -2.93      3.96 o 
 -10   7   6        0.12       -0.46      3.14 o 
  -9   7   6        4.76        6.55      2.99 o 
  -8   7   6        0.18        3.41      2.41 o 
  -7   7   6       16.68       19.24      3.41 o 
  -6   7   6      190.28      182.87      6.69 o 
  -5   7   6      138.28      140.79      7.10 o 
  -4   7   6      407.61      413.36     10.24 o 
  -3   7   6      224.38      249.77      6.52 o 
  -2   7   6      127.99      141.05      3.78 o 
  -1   7   6        0.34        0.99      0.93 o 
   0   7   6      149.00      136.66      9.94 o 
   1   7   6       76.00       60.17      4.20 o 
   2   7   6      170.67      166.37      5.33 o 
   3   7   6      228.38      206.54      6.41 o 
   4   7   6       70.17       69.59      4.01 o 
   5   7   6      151.02      146.45     10.95 o 
   6   7   6       31.90       32.42      3.65 o 
   7   7   6        0.01       -0.69      3.55 o 
   8   7   6        9.30       11.43      5.01 o 
   9   7   6        4.61        7.84      3.96 o 
 -11   8   6        2.23        0.34      3.96 o 
 -10   8   6        1.56        6.70      3.80 o 
  -9   8   6        0.46        3.16      3.14 o 
  -8   8   6        4.63        3.00      3.41 o 
  -7   8   6       17.80       15.10      3.12 o 
  -6   8   6      234.29      230.58      7.91 o 
  -5   8   6      104.84       89.97      8.81 o 
  -4   8   6      160.05      156.49      5.15 o 
  -3   8   6       11.64       15.12      2.41 o 
  -2   8   6        4.34        7.95      2.01 o 
  -1   8   6       20.21       15.36      2.41 o 
   0   8   6      356.15      376.51     11.04 o 
   1   8   6        9.68       13.85      3.12 o 
   2   8   6      636.23      613.03     16.47 o 
   3   8   6        4.93        3.12      2.41 o 
   4   8   6       52.40       53.65      3.76 o 
   5   8   6       41.76       40.27      3.72 o 
   6   8   6        0.00        1.87      3.40 o 
   7   8   6       58.21       67.09      6.79 o 
   8   8   6        1.42        2.27      4.36 o 
   9   8   6       11.25        8.22     10.23 o 
 -11   9   6        5.36        3.61      4.83 o 
 -10   9   6       47.34       49.49      5.99 o 
  -9   9   6       57.04       62.53      5.58 o 
  -8   9   6        6.27        5.91      4.54 o 
  -7   9   6        7.17        7.14      2.73 o 
  -6   9   6       42.32       39.58      3.26 o 
  -5   9   6       33.04       29.87      2.84 o 
  -4   9   6      272.39      240.51      9.94 o 
  -3   9   6        0.72        0.50      1.77 o 
  -2   9   6       66.26       64.27      4.83 o 
  -1   9   6        3.56        0.32      1.77 o 
   0   9   6       79.87       71.01      4.42 o 
   1   9   6      151.48      135.72      7.95 o 
   2   9   6      367.44      356.75     11.44 o 
   3   9   6       56.17       41.41      4.36 o 
   4   9   6      408.80      399.49     13.26 o 
   5   9   6      118.64      127.97      7.76 o 
   6   9   6       58.44       60.53     10.23 o 
   7   9   6       53.75       66.00      6.95 o 
   8   9   6        0.17       -2.93      6.82 o 
   9   9   6        2.66        0.17      5.40 o 
 -11  10   6        0.21       -2.52      4.09 o 
 -10  10   6      203.17      219.54     10.50 o 
  -9  10   6       15.80       17.64      4.09 o 
  -8  10   6      379.09      401.45     12.94 o 
  -7  10   6       93.02       81.47      5.04 o 
  -6  10   6      387.19      382.18     11.05 o 
  -5  10   6       26.35       24.43      3.98 o 
  -4  10   6       59.22       39.20      5.11 o 
  -3  10   6        8.83        6.71      2.18 o 
  -2  10   6      220.70      212.25     11.65 o 
  -1  10   6       33.60       24.11      2.99 o 
   0  10   6      831.94      758.70     19.08 o 
   1  10   6       60.65       49.63      4.20 o 
   2  10   6      869.50      794.48     20.49 o 
   3  10   6        0.00        0.57      2.41 o 
   4  10   6      126.43      110.86      6.79 o 
   5  10   6       47.29       51.13      5.58 o 
   6  10   6       37.48       41.36      7.95 o 
   7  10   6       22.36       26.58      7.10 o 
   8  10   6       17.95       13.92      4.38 o 
   9  10   6        4.81        2.34      4.38 o 
 -11  11   6      107.20      110.15      8.57 o 
 -10  11   6       11.39       14.67      5.11 o 
  -9  11   6      128.44      122.42      7.67 o 
  -8  11   6        0.14       -1.87      2.73 o 
  -7  11   6       12.32       16.51      3.26 o 
  -6  11   6      101.35      101.81      5.96 o 
  -5  11   6        1.98        4.17      1.52 o 
  -4  11   6      416.71      375.49     16.47 o 
  -3  11   6        1.95        2.56      2.01 o 
  -2  11   6        0.26        0.57      1.77 o 
  -1  11   6      128.83      129.70     14.77 o 
   0  11   6      434.59      478.73     14.20 o 
   1  11   6       18.11       20.62      3.41 o 
   2  11   6      197.93      183.50      8.03 o 
   3  11   6       78.43       83.70      7.95 o 
   4  11   6        4.57        1.48      3.41 o 
   5  11   6       50.30       51.48      6.82 o 
   6  11   6       10.15       10.79      4.20 o 
   7  11   6       13.62       10.00      3.78 o 
   8  11   6       12.11       15.84      5.15 o 
 -11  12   6        5.21        6.75      4.91 o 
 -10  12   6       84.22       81.80      7.10 o 
  -9  12   6       81.96       83.03      6.55 o 
  -8  12   6       76.13       84.01      6.25 o 
  -7  12   6      409.63      398.25     14.20 o 
  -6  12   6       28.16       31.47      7.10 o 
  -5  12   6       51.97       53.49      3.43 o 
  -4  12   6       57.63       68.74      6.82 o 
  -3  12   6       59.44       39.95      3.80 o 
  -2  12   6      149.33      116.91      5.81 o 
  -1  12   6      760.92      630.88     28.69 o 
   0  12   6      769.59      721.82     30.96 o 
   1  12   6      738.64      658.04     17.67 o 
   2  12   6      401.75      429.44     13.45 o 
   3  12   6        8.80        4.47      2.99 o 
   4  12   6       74.24       89.37     10.79 o 
   5  12   6        7.82        4.26      3.62 o 
   6  12   6        8.15        5.11      4.20 o 
   7  12   6        0.98        2.27      3.78 o 
   8  12   6        2.93        3.18      4.20 o 
 -10  13   6      118.88      110.94     13.92 o 
  -9  13   6       51.74       50.66      6.25 o 
  -8  13   6      121.62      123.81      7.10 o 
  -7  13   6        5.38        3.98      2.84 o 
  -6  13   6        0.14        0.05      2.27 o 
  -5  13   6       16.86       13.63      4.54 o 
  -4  13   6       80.42       84.07      7.95 o 
  -3  13   6       76.57       47.18      4.42 o 
  -2  13   6       82.98       64.37      4.82 o 
  -1  13   6       27.01       10.79      2.81 o 
   0  13   6        3.96       -0.21      2.18 o 
   1  13   6      300.67      313.59     11.04 o 
   2  13   6      156.92      144.60     13.92 o 
   3  13   6      434.43      426.58     15.62 o 
   4  13   6       84.60       73.53      6.39 o 
   5  13   6       60.15       45.50      5.81 o 
   6  13   6        0.01        0.57      4.26 o 
   7  13   6       22.94       19.71      5.04 o 
   8  13   6       12.57       14.85      5.45 o 
 -10  14   6      135.41      121.43      8.46 o 
  -9  14   6        5.84        0.09      3.68 o 
  -8  14   6      201.10      202.34      8.87 o 
  -7  14   6       15.49       18.87      3.26 o 
  -6  14   6       64.22       56.24      7.95 o 
  -5  14   6        2.81        2.84      3.98 o 
  -4  14   6        6.07        5.11      3.98 o 
  -3  14   6      224.86      188.22     20.45 o 
  -2  14   6        0.30        1.86      2.18 o 
  -1  14   6      199.03      182.71      8.03 o 
   0  14   6       61.79       52.19      4.61 o 
   1  14   6        2.92        6.25      2.81 o 
   2  14   6      265.59      259.28     16.47 o 
   3  14   6       12.92       19.48      6.82 o 
   4  14   6      170.05      178.85      9.21 o 
   5  14   6       84.90       93.52      9.66 o 
   6  14   6       10.60       16.88      4.77 o 
   7  14   6       33.00       33.75      5.99 o 
   8  14   6        0.11       -2.04      4.20 o 
 -10  15   6       45.44       29.24     11.93 o 
  -9  15   6        1.24       -1.84      3.26 o 
  -8  15   6        2.44       -2.27      5.11 o 
  -7  15   6        1.17        5.68      5.11 o 
  -6  15   6       61.12       61.92      8.52 o 
  -5  15   6        0.48        1.70      4.54 o 
  -4  15   6        0.85        5.11      3.98 o 
  -3  15   6        0.09        1.09      2.59 o 
  -2  15   6        0.09        4.26      2.41 o 
  -1  15   6        8.63       11.08      2.81 o 
   0  15   6       17.13       27.53      6.25 o 
   1  15   6        6.20        2.80      2.99 o 
   2  15   6        0.62       -0.11      2.99 o 
   3  15   6        0.31        0.18      3.14 o 
   4  15   6        6.38        9.71      5.11 o 
   5  15   6       11.52       11.93      6.25 o 
   6  15   6        0.27       -0.76      3.55 o 
   7  15   6       23.96       26.27      5.57 o 
 -10  16   6       32.90       31.24      9.66 o 
  -9  16   6       13.95       20.45      7.95 o 
  -8  16   6       24.17       18.18      6.82 o 
  -7  16   6       35.81       48.85      8.52 o 
  -6  16   6       25.90       35.79      7.38 o 
  -5  16   6       14.17       28.40      6.25 o 
  -4  16   6       23.29       28.97      6.25 o 
  -3  16   6      138.55      137.49      7.23 o 
  -2  16   6        3.94        2.20      2.99 o 
  -1  16   6       26.41       30.11      4.20 o 
   0  16   6        0.05        1.70      2.81 o 
   1  16   6       37.48       42.23      4.82 o 
   2  16   6        0.00        1.33      2.99 o 
   3  16   6        2.56        6.55      3.40 o 
   4  16   6        3.78        0.20      5.11 o 
   5  16   6        3.47        2.24      4.83 o 
   6  16   6        0.02       -0.09      3.96 o 
   7  16   6        1.24        2.32      4.61 o 
  -9  17   6       16.07       11.93      7.95 o 
  -8  17   6       13.25       11.93      7.38 o 
  -7  17   6        3.95       -1.70      5.68 o 
  -6  17   6        3.07        1.14      5.11 o 
  -5  17   6        1.93       -3.98      3.98 o 
  -4  17   6        0.85        2.84      4.54 o 
  -3  17   6        6.82        4.26      3.21 o 
  -2  17   6        8.65       11.93      3.62 o 
  -1  17   6      171.14      167.03      8.52 o 
   0  17   6        4.80        5.11      3.21 o 
   1  17   6        1.20       -2.81      2.81 o 
   2  17   6       28.19       39.28      5.18 o 
   3  17   6      138.37      148.36      8.32 o 
   4  17   6       13.92       25.75      8.24 o 
   5  17   6       35.62       41.73     12.21 o 
   6  17   6        0.34       -2.41      3.96 o 
   7  17   6        3.58        0.57      7.38 o 
  -9  18   6        4.75        9.66      7.95 o 
  -8  18   6        8.38       13.63      7.38 o 
  -7  18   6       23.51       15.91      6.82 o 
  -6  18   6       91.06       84.64     10.23 o 
  -5  18   6        0.01        5.68      5.11 o 
  -4  18   6       68.44       97.14      9.66 o 
  -3  18   6       13.85       12.32      3.80 o 
  -2  18   6        0.40        0.28      2.81 o 
  -1  18   6       43.80       32.38      4.61 o 
   0  18   6        3.73        5.68      3.21 o 
   1  18   6        4.49        1.67      3.14 o 
   2  18   6        1.09       -0.80      2.84 o 
   3  18   6      169.24      183.88     17.33 o 
   4  18   6       11.09       13.89      4.36 o 
   5  18   6       42.75       51.43      6.69 o 
   6  18   6        0.53       -6.25      6.25 o 
  -8  19   6        4.27        2.27      6.82 o 
  -7  19   6      360.43      319.82     19.31 o 
  -6  19   6        4.65        1.70      5.68 o 
  -5  19   6      237.89      242.56     15.34 o 
  -4  19   6        0.78        2.27      5.11 o 
  -3  19   6        2.23       -0.70      3.40 o 
  -2  19   6        2.27        0.30      3.98 o 
  -1  19   6       14.10       16.74      4.02 o 
   0  19   6        0.02       -1.70      2.41 o 
   1  19   6       31.99       35.45      5.01 o 
   2  19   6        3.25       -1.14      6.82 o 
   3  19   6        6.56        3.77      3.80 o 
   4  19   6       63.23       55.98      6.55 o 
   5  19   6       26.10       36.36      9.66 o 
   6  19   6       12.24        2.84      7.95 o 
  -8  20   6        7.44       13.63      5.68 o 
  -7  20   6        1.62        2.27      5.68 o 
  -6  20   6        3.48       16.47      6.82 o 
  -5  20   6       94.13      100.55     10.79 o 
  -4  20   6        0.02        2.84      5.11 o 
  -3  20   6       50.80       68.74      8.52 o 
  -2  20   6       49.60       48.26      5.18 o 
  -1  20   6        1.14        0.89      2.73 o 
   0  20   6        1.06        3.17      3.40 o 
   1  20   6       42.09       39.56      5.58 o 
   2  20   6       40.29       55.82      6.82 o 
   4  20   6        5.92        4.71      4.09 o 
   5  20   6      164.15      168.15     15.91 o 
   6  20   6        5.69       13.07      9.09 o 
  -7  21   6       16.00       35.22      7.95 o 
  -6  21   6       46.19       38.63      7.95 o 
  -5  21   6       15.97       23.29      6.25 o 
  -4  21   6      101.37      105.09     10.79 o 
  -3  21   6        6.67        5.11      5.11 o 
  -2  21   6        8.39        4.54      3.55 o 
  -1  21   6        2.67       -1.92      3.14 o 
   0  21   6        9.44       14.05      4.83 o 
   1  21   6       75.35       71.97      6.79 o 
   2  21   6        2.37        2.48      3.98 o 
   3  21   6       21.24       24.22      5.18 o 
   4  21   6        9.17       15.91      7.95 o 
   5  21   6        0.53       -3.41      7.38 o 
  -7  22   6      110.94      117.02     13.07 o 
  -6  22   6       13.88       20.45      6.82 o 
  -5  22   6       11.11       10.23      6.25 o 
  -4  22   6        0.86       -0.57      4.54 o 
  -3  22   6        4.24       25.56      6.82 o 
  -2  22   6        0.60        2.46      3.55 o 
  -1  22   6        1.53        0.37      3.26 o 
   0  22   6       17.95       15.65      7.10 o 
   1  22   6       16.99       11.08      5.40 o 
   2  22   6       11.42       11.93      6.82 o 
   3  22   6       15.03       15.91      7.95 o 
   4  22   6       30.02       38.06     10.23 o 
  -6  23   6       11.57       13.63      6.82 o 
  -5  23   6        2.69        5.68      5.68 o 
  -4  23   6      225.96      210.75     14.77 o 
  -3  23   6        2.88        0.00      4.54 o 
  -2  23   6       63.56       60.00      6.55 o 
  -1  23   6        0.68        0.21      3.68 o 
   0  23   6       36.49       60.36      6.55 o 
   1  23   6        6.15        8.52      6.82 o 
   2  23   6       38.91       69.30     11.36 o 
   3  23   6        6.61        7.95      7.38 o 
   4  23   6       28.63       28.40     10.23 o 
  -5  24   6        6.04        2.27      5.68 o 
  -4  24   6        1.52       -1.70      5.68 o 
  -3  24   6       29.03       34.65      7.95 o 
  -2  24   6       37.40       29.70      5.58 o 
  -1  24   6        0.76        3.41      6.25 o 
   0  24   6       41.14       36.92      9.09 o 
   1  24   6       46.64       38.06      9.66 o 
   2  24   6       27.32       27.84      9.09 o 
   3  24   6       24.67       22.15      9.09 o 
  -2  25   6        2.53        0.57      6.25 o 
  -1  25   6       25.13       22.72      8.52 o 
   0  25   6        1.77        2.84      6.82 o 
   1  25   6       25.84       22.15      8.52 o 
   2  25   6       33.26       35.22     10.23 o 
  -1  26   6        6.84        6.25      7.38 o 
   0  26   6       80.64      117.59     14.20 o 
 -11   0   7       80.25       85.21     10.23 o 
  -9   0   7        0.57        7.38      3.98 o 
  -7   0   7      158.73      160.19      9.66 o 
  -5   0   7       26.81       33.52      3.98 o 
  -3   0   7        0.20       -0.49      1.36 o 
  -1   0   7      234.44      218.66      5.23 o 
   1   0   7      978.09     1005.07     18.12 o 
   3   0   7       86.76      117.43      4.92 o 
   5   0   7       25.72       21.23      2.92 o 
   7   0   7        5.31        5.74      2.75 o 
   9   0   7       51.06       48.29      9.66 o 
 -12   1   7       48.39       48.61      7.95 o 
 -11   1   7        0.72        1.54      3.40 o 
 -10   1   7       12.49        8.39      3.40 o 
  -9   1   7      158.56      167.43     13.63 o 
  -8   1   7        5.23        8.43      6.53 o 
  -7   1   7      163.84      157.64      6.43 o 
  -6   1   7       10.07        8.33      2.01 o 
  -5   1   7        6.67       10.78      3.69 o 
  -4   1   7       72.33       70.87      7.10 o 
  -3   1   7       33.46       27.85      1.84 o 
  -2   1   7       12.30       15.12      1.38 o 
  -1   1   7      732.27      719.33     10.14 o 
   0   1   7      226.61      239.12      9.60 o 
   1   1   7      264.00      256.47      5.01 o 
   2   1   7      127.91      123.88      3.45 o 
   3   1   7       65.96       61.22      2.78 o 
   4   1   7       52.07       51.34      2.82 o 
   5   1   7      144.82      137.01      5.59 o 
   6   1   7        7.37        8.20      1.99 o 
   7   1   7       46.41       39.45      3.38 o 
   8   1   7       18.13       23.64      3.00 o 
   9   1   7        7.71        9.25      5.01 o 
 -12   2   7        2.72        3.46      4.83 o 
 -11   2   7        6.25        9.94      4.02 o 
 -10   2   7       74.51       72.12      6.22 o 
  -9   2   7       53.83       54.64      8.52 o 
  -8   2   7        4.10        2.27      2.41 o 
  -7   2   7        0.11       -1.42      2.01 o 
  -6   2   7       28.78       26.37      3.12 o 
  -5   2   7       34.18       39.95      2.99 o 
  -4   2   7        0.10       -1.22      1.36 o 
  -3   2   7      311.93      322.76      6.67 o 
  -2   2   7      114.26      113.70      2.71 o 
  -1   2   7        8.70        9.32      1.39 o 
   0   2   7      498.01      485.61     12.71 o 
   1   2   7     1631.97     1455.30     22.07 o 
   2   2   7      202.49      174.72      7.46 o 
   3   2   7     1498.35     1323.80     18.73 o 
   4   2   7        0.39        1.00      1.67 o 
   5   2   7      348.71      304.23      7.58 o 
   6   2   7       12.60       10.87      2.16 o 
   7   2   7       13.08       10.67      2.47 o 
   8   2   7        1.21       -2.14      2.14 o 
   9   2   7       42.12       33.48      6.22 o 
 -12   3   7      117.85      122.70     12.50 o 
 -11   3   7       18.44       15.54      5.68 o 
 -10   3   7      402.05      432.79     14.66 o 
  -9   3   7      414.74      402.46     13.24 o 
  -8   3   7      378.64      391.24     12.25 o 
  -7   3   7      609.81      604.62     15.65 o 
  -6   3   7       16.64       19.92      2.59 o 
  -5   3   7      475.02      487.44     12.43 o 
  -4   3   7       88.56       82.54      2.80 o 
  -3   3   7      162.16      154.75      3.98 o 
  -2   3   7       12.35       13.23      1.57 o 
  -1   3   7      209.42      193.42      4.46 o 
   0   3   7      154.85      145.83      3.88 o 
   1   3   7      232.57      218.12      5.16 o 
   2   3   7       29.97       31.36      2.19 o 
   3   3   7        0.55        0.44      1.64 o 
   4   3   7       50.58       49.14      2.97 o 
   5   3   7        0.14        1.02      1.72 o 
   6   3   7       87.96       89.06      6.31 o 
   7   3   7       38.40       41.88      3.24 o 
   8   3   7        1.17        3.29      2.53 o 
   9   3   7       37.40       32.59      4.20 o 
 -12   4   7       63.68       64.15      8.81 o 
 -11   4   7       49.79       64.67      6.62 o 
 -10   4   7       30.45       35.81      4.82 o 
  -9   4   7       86.48       87.28      5.81 o 
  -8   4   7       35.08       34.60      4.26 o 
  -7   4   7        9.78        9.79      2.59 o 
  -6   4   7      349.22      362.65     10.35 o 
  -5   4   7        0.09        0.88      1.77 o 
  -4   4   7      114.68      111.52      6.52 o 
  -3   4   7       71.68       61.92      3.26 o 
  -2   4   7      570.15      583.17     11.44 o 
  -1   4   7      259.63      234.43      7.16 o 
   0   4   7     1737.63     1710.14     25.25 o 
   1   4   7       11.42       12.53      1.98 o 
   2   4   7     1109.63     1051.67     16.95 o 
   3   4   7       33.68       40.78      3.94 o 
   4   4   7      381.07      358.32      8.20 o 
   5   4   7       75.10       73.08      3.95 o 
   6   4   7        8.86        8.94      2.42 o 
   7   4   7       24.51       29.05      3.40 o 
   8   4   7       14.40       16.50      3.19 o 
   9   4   7        1.72        1.60      3.39 o 
 -11   5   7       38.73       34.32      5.22 o 
 -10   5   7       30.49       36.79      4.82 o 
  -9   5   7       42.94       45.22     11.36 o 
  -8   5   7      119.93      112.92      6.22 o 
  -7   5   7       67.16       63.14      8.81 o 
  -6   5   7      574.29      554.33     14.15 o 
  -5   5   7       10.42       13.25      2.31 o 
  -4   5   7        1.02       -0.99      1.70 o 
  -3   5   7      300.13      300.50      8.32 o 
  -2   5   7     1446.75     1435.23     24.99 o 
  -1   5   7       72.74       73.61     10.12 o 
   0   5   7     1739.90     1571.35     23.47 o 
   1   5   7       16.11       20.58      3.56 o 
   2   5   7      354.88      319.85      6.98 o 
   3   5   7       10.34       12.22      2.61 o 
   4   5   7        1.00        1.70      2.17 o 
   5   5   7       26.60       27.29      3.34 o 
   6   5   7        2.51        3.36      2.46 o 
   7   5   7        2.84        2.36      2.31 o 
   8   5   7        0.40        1.32      3.25 o 
   9   5   7       37.05       45.73      4.60 o 
 -11   6   7        1.98        4.45      3.80 o 
 -10   6   7       70.18       61.27      5.81 o 
  -9   6   7        2.26       -0.24      3.69 o 
  -8   6   7       78.36       91.30      9.94 o 
  -7   6   7       16.36       16.01      5.40 o 
  -6   6   7        1.76        1.93      1.89 o 
  -5   6   7       13.14       12.92      3.12 o 
  -4   6   7       56.87       47.32      6.53 o 
  -3   6   7        0.10        1.99      1.46 o 
  -2   6   7      138.30      122.78      4.13 o 
  -1   6   7       42.80       49.36      5.10 o 
   0   6   7      345.55      333.89      7.77 o 
   1   6   7       56.73       56.46      2.64 o 
   2   6   7        6.66        3.17      1.73 o 
   3   6   7      215.01      195.78      6.51 o 
   4   6   7      691.41      676.46     14.80 o 
   5   6   7       74.11       58.46      7.11 o 
   6   6   7      164.80      154.48      6.69 o 
   7   6   7       10.75        9.37      4.02 o 
   8   6   7        2.48        0.59      3.49 o 
 -11   7   7       34.16       38.37      5.41 o 
 -10   7   7        1.78        2.67      3.40 o 
  -9   7   7       23.34       24.55      5.96 o 
  -8   7   7       23.46       17.34      3.21 o 
  -7   7   7      104.13      106.45      5.32 o 
  -6   7   7      388.45      403.27     11.32 o 
  -5   7   7      270.47      272.04      8.05 o 
  -4   7   7      294.27      293.62     29.82 o 
  -3   7   7       43.47       50.02      2.54 o 
  -2   7   7       61.25       62.91      2.98 o 
  -1   7   7       23.12       28.70      2.13 o 
   0   7   7       37.99       34.24      2.41 o 
   1   7   7        2.57        2.89      2.56 o 
   2   7   7        1.03       -1.50      1.50 o 
   3   7   7        1.78        4.37      3.17 o 
   4   7   7       15.07       18.62      2.92 o 
   5   7   7        5.44        5.54      2.51 o 
   6   7   7       54.67       51.48      4.32 o 
   7   7   7        2.75        0.00      3.62 o 
   8   7   7       19.86       15.70      5.11 o 
 -11   8   7        6.53       10.20      4.77 o 
 -10   8   7        2.81        5.58      3.40 o 
  -9   8   7       35.36       28.49      4.36 o 
  -8   8   7       31.63       31.71      3.96 o 
  -7   8   7        0.23        2.38      2.18 o 
  -6   8   7        0.93       -0.19      1.77 o 
  -5   8   7      111.95      108.88      4.62 o 
  -4   8   7      174.78      170.36      5.25 o 
  -3   8   7        1.26        0.43      0.93 o 
  -2   8   7        3.11        0.30      0.96 o 
  -1   8   7      135.58      134.24      4.13 o 
   0   8   7      308.23      268.12      6.84 o 
   1   8   7      157.98      136.65      6.43 o 
   2   8   7      380.26      353.07     11.65 o 
   3   8   7      167.38      147.61      7.63 o 
   4   8   7      124.96      115.93      6.42 o 
   5   8   7       17.29       20.90      3.72 o 
   6   8   7        7.21        0.57      2.99 o 
   7   8   7       10.48        6.60      4.83 o 
   8   8   7       13.19        7.95      4.82 o 
 -11   9   7       47.49       60.47      6.95 o 
 -10   9   7        0.31       -1.90      3.40 o 
  -9   9   7        1.77        2.97      3.98 o 
  -8   9   7       15.02       10.89      4.26 o 
  -7   9   7        5.54        8.52      2.73 o 
  -6   9   7       52.98       51.78      4.26 o 
  -5   9   7       33.54       24.91      4.54 o 
  -4   9   7       21.78       19.63      4.26 o 
  -3   9   7        3.92        5.63      2.18 o 
  -2   9   7       26.75       19.09      1.46 o 
  -1   9   7        2.79        2.19      1.34 o 
   0   9   7        0.43        1.77      1.77 o 
   1   9   7        0.57        2.27      2.01 o 
   2   9   7       19.05       12.97      7.10 o 
   3   9   7        3.66        0.00      2.81 o 
   4   9   7       85.72       86.65      7.95 o 
   5   9   7        3.62        6.16      3.80 o 
   6   9   7      227.06      238.64     12.78 o 
   7   9   7        0.98       -2.77      3.26 o 
   8   9   7        0.64       -0.95      3.55 o 
 -11  10   7        2.82       -1.62      4.09 o 
 -10  10   7        0.30        2.63      3.80 o 
  -9  10   7       47.01       43.95      5.18 o 
  -8  10   7       65.32       62.56      5.04 o 
  -7  10   7        0.00       -1.70      1.97 o 
  -6  10   7        9.67       11.98      5.68 o 
  -5  10   7      106.74      110.20      8.52 o 
  -4  10   7      256.09      251.09     13.07 o 
  -3  10   7      368.53      313.48     10.24 o 
  -2  10   7       56.58       49.22      5.40 o 
  -1  10   7      195.44      148.57      4.37 o 
   0  10   7       34.24       43.44      4.02 o 
   1  10   7       19.11        9.37      2.81 o 
   2  10   7       89.58       99.49      9.94 o 
   3  10   7       76.66       79.37      6.03 o 
   4  10   7       47.88       47.30      5.41 o 
   5  10   7       83.50       84.06     13.35 o 
   6  10   7        0.81        0.06      3.96 o 
   7  10   7        0.04        2.58      4.36 o 
   8  10   7        3.53        3.85      3.55 o 
 -11  11   7       22.43       26.47      7.10 o 
 -10  11   7       21.24       24.94      4.91 o 
  -9  11   7       43.62       54.38      5.45 o 
  -8  11   7        3.49        6.59      2.84 o 
  -7  11   7       38.09       36.94     10.51 o 
  -6  11   7      178.19      166.44     11.36 o 
  -5  11   7       22.83       10.23      4.54 o 
  -4  11   7       35.54       22.15      5.11 o 
  -3  11   7      239.31      195.58     15.62 o 
  -2  11   7        2.59       -1.99      1.99 o 
  -1  11   7      114.72       90.68      5.41 o 
   0  11   7        1.00       -1.70      2.01 o 
   1  11   7       14.71       13.95      3.21 o 
   2  11   7       85.31       94.73      6.43 o 
   3  11   7        1.39        2.77      5.11 o 
   4  11   7        0.17        3.41      3.21 o 
   5  11   7       24.15       26.31      6.82 o 
   6  11   7       80.13       83.71      7.60 o 
   7  11   7        0.97       -2.89      4.50 o 
   8  11   7       11.87        9.53      4.61 o 
 -10  12   7       16.44       15.62      4.62 o 
  -9  12   7        0.49        5.11      3.55 o 
  -8  12   7       43.85       43.00      4.62 o 
  -7  12   7       12.23        9.66      5.11 o 
  -6  12   7        3.40        6.82      4.54 o 
  -5  12   7      143.90      107.93      9.09 o 
  -4  12   7      227.63      207.34     11.93 o 
  -3  12   7       82.80       58.96      4.77 o 
  -2  12   7      282.66      285.91     10.24 o 
  -1  12   7       84.67       98.29      6.03 o 
   0  12   7      632.89      575.62     16.26 o 
   1  12   7      271.05      240.45     13.07 o 
   2  12   7      293.57      285.60     10.85 o 
   3  12   7       27.38       15.69      5.11 o 
   4  12   7       17.45       16.23      4.61 o 
   5  12   7        4.24       11.05      4.36 o 
   6  12   7       15.48        9.49      4.77 o 
   7  12   7        3.85        0.91      3.78 o 
   8  12   7        4.05       -4.01      4.01 o 
 -10  13   7       50.63       78.39     11.36 o 
  -9  13   7       17.14       23.29      7.38 o 
  -8  13   7      122.16      139.74     12.50 o 
  -7  13   7       25.02       21.59      6.25 o 
  -6  13   7        0.02       -3.98      3.98 o 
  -5  13   7        7.87        6.25      4.54 o 
  -4  13   7       70.39       84.07      7.95 o 
  -3  13   7       50.70       46.11      6.53 o 
  -2  13   7      335.06      359.64     12.05 o 
  -1  13   7      134.89      157.99      7.42 o 
   0  13   7      116.00      114.82      8.52 o 
   1  13   7       29.58       43.75      4.82 o 
   2  13   7       22.25       22.02      4.20 o 
   3  13   7        4.53        7.67      3.62 o 
   4  13   7        3.31        4.83      3.96 o 
   5  13   7       53.22       56.37     10.79 o 
   6  13   7        6.09       -0.14      4.20 o 
   7  13   7       50.73       53.56      7.10 o 
 -10  14   7        4.61       -3.98      6.25 o 
  -9  14   7        8.81       14.77      6.82 o 
  -8  14   7       18.98       11.93      6.82 o 
  -7  14   7        0.85        4.54      5.11 o 
  -6  14   7       53.11       57.37      7.95 o 
  -5  14   7       62.99       47.72      7.38 o 
  -4  14   7        0.93        3.98      3.98 o 
  -3  14   7      146.52      133.11      7.02 o 
  -2  14   7      184.48      199.57      8.63 o 
  -1  14   7       78.85       66.79      5.41 o 
   0  14   7        0.90        3.69      2.81 o 
   1  14   7        4.14        3.98      3.21 o 
   2  14   7       97.39       80.41      6.43 o 
   3  14   7       11.31        6.28      3.80 o 
   4  14   7        3.40        0.24      3.80 o 
   5  14   7       11.47        5.11      4.36 o 
   6  14   7       21.69       20.68      5.04 o 
   7  14   7        2.32       -1.08      3.98 o 
 -10  15   7        8.33       -2.84      6.82 o 
  -9  15   7       10.71       18.18      7.38 o 
  -8  15   7       17.73        9.09      6.25 o 
  -7  15   7       38.44       31.81      7.38 o 
  -6  15   7        0.09        0.00      4.54 o 
  -5  15   7       51.23       40.33      7.38 o 
  -4  15   7       14.84       15.34      5.11 o 
  -3  15   7        0.42        0.00      3.69 o 
  -2  15   7      209.99      195.25      8.84 o 
  -1  15   7       62.34       62.09      6.25 o 
   0  15   7      386.41      371.93     12.85 o 
   1  15   7        0.49        0.45      2.99 o 
   2  15   7        1.35        4.83      3.62 o 
   3  15   7       49.02       43.98      5.81 o 
   4  15   7       37.53       34.43      5.62 o 
   5  15   7       12.36       13.30      4.20 o 
   6  15   7        1.68        1.76      4.36 o 
   7  15   7        4.32        1.70      4.73 o 
  -9  16   7       17.39       18.75      7.95 o 
  -8  16   7       51.87       47.15      9.09 o 
  -7  16   7        0.38       -3.41      4.54 o 
  -6  16   7      147.57      162.47     13.07 o 
  -5  16   7        0.01        7.95      5.11 o 
  -4  16   7        1.92       -1.70      3.98 o 
  -3  16   7        0.18       -1.14      2.81 o 
  -2  16   7        8.46        8.52      3.62 o 
  -1  16   7        1.21        1.25      2.99 o 
   0  16   7       84.97       70.17      6.03 o 
   1  16   7       14.09       23.04      4.42 o 
   2  16   7       64.20       61.51      6.22 o 
   3  16   7       78.34       89.29      7.20 o 
   4  16   7        0.20       -2.67      2.99 o 
   5  16   7       24.79       19.42      5.04 o 
   6  16   7        0.51        2.99      4.54 o 
  -9  17   7       42.00       39.20      9.66 o 
  -8  17   7       14.38       18.75      7.95 o 
  -7  17   7       22.70       23.29      7.95 o 
  -6  17   7        0.37        2.27      5.68 o 
  -5  17   7       12.99        5.11      5.68 o 
  -4  17   7       19.06       18.18      6.25 o 
  -3  17   7       12.92        8.13      3.80 o 
  -2  17   7        0.01       -2.58      2.99 o 
  -1  17   7       35.80       42.63     11.93 o 
   0  17   7       11.76        9.09      4.02 o 
   1  17   7       29.52       30.63      5.01 o 
   2  17   7       63.35       70.92      6.83 o 
   3  17   7        0.01        5.49      3.55 o 
   4  17   7       30.92       34.13      5.73 o 
   5  17   7        0.70       -1.46      4.09 o 
   6  17   7        0.02       -0.71      5.11 o 
  -8  18   7        2.93        0.00      6.25 o 
  -7  18   7        0.14       -4.54      5.68 o 
  -6  18   7        1.00       -0.57      5.68 o 
  -5  18   7        0.25       -5.11      5.11 o 
  -4  18   7       19.12       18.75      6.25 o 
  -3  18   7       36.91       35.75      5.01 o 
  -2  18   7        1.94        0.57      3.21 o 
  -1  18   7      164.05      140.25      8.23 o 
   0  18   7        0.00       -2.56      3.21 o 
   1  18   7      104.79      107.29      7.83 o 
   2  18   7       14.94       19.54      4.61 o 
   3  18   7       72.14       84.55      9.37 o 
   4  18   7        0.59       -4.54      4.54 o 
   5  18   7       20.15       27.13      5.73 o 
   6  18   7        0.17        1.00      4.91 o 
  -8  19   7        3.63       10.79      7.95 o 
  -7  19   7        0.07        0.00      6.25 o 
  -6  19   7        8.60       19.31      7.38 o 
  -5  19   7        1.34        9.66      6.25 o 
  -4  19   7       13.56        4.54      5.68 o 
  -3  19   7        4.90        3.69      3.62 o 
  -2  19   7       47.80       59.60      9.37 o 
  -1  19   7       26.57       31.14      5.01 o 
   0  19   7       53.64       58.08      7.10 o 
   1  19   7       91.49       89.98      6.95 o 
   2  19   7      118.04      147.33     10.51 o 
   3  19   7       10.36        8.62      4.50 o 
   4  19   7       10.17       10.89      4.62 o 
   5  19   7        5.52        1.68      5.96 o 
  -7  20   7       12.41       21.02      8.52 o 
  -6  20   7        4.25        3.41      6.25 o 
  -5  20   7        3.62        3.98      6.25 o 
  -4  20   7        3.44       17.04      6.82 o 
  -3  20   7      100.71       81.80     10.23 o 
  -2  20   7       41.36       49.51      6.03 o 
  -1  20   7       35.23       34.53      5.41 o 
   0  20   7       24.32       24.36      4.91 o 
   1  20   7       80.44       75.35      8.81 o 
   2  20   7       14.38       11.31      4.50 o 
   3  20   7       49.88       47.51      6.62 o 
   4  20   7       32.52       39.77      7.67 o 
   5  20   7        7.33        1.14      7.95 o 
  -7  21   7       19.78       14.20      6.82 o 
  -6  21   7       19.22       19.31      7.38 o 
  -5  21   7        7.42       13.63      6.82 o 
  -4  21   7        0.39       -3.41      4.54 o 
  -3  21   7        8.60       18.18      5.68 o 
  -2  21   7       50.18       58.26      6.22 o 
  -1  21   7       12.45       14.84      4.61 o 
   0  21   7       18.28       18.57      4.61 o 
   1  21   7        0.00        0.31      3.96 o 
   2  21   7        1.43       -1.70      5.11 o 
   3  21   7        3.32        0.13      4.20 o 
   4  21   7        1.02       -5.11      7.38 o 
  -6  22   7       21.82       27.27      7.95 o 
  -5  22   7       12.77        5.68      5.68 o 
  -4  22   7        0.95       -0.57      5.68 o 
  -3  22   7       55.33       45.45      8.52 o 
  -2  22   7       11.84       16.06      5.68 o 
  -1  22   7       27.55       27.39      5.58 o 
   0  22   7      127.56      130.92      8.98 o 
   1  22   7        6.68        5.80      5.96 o 
   2  22   7       59.59       63.14      7.36 o 
   3  22   7       16.12       12.50      8.52 o 
  -5  23   7        8.72        6.82      6.25 o 
  -4  23   7       13.65        5.68      5.68 o 
  -3  23   7        1.33       -4.54      4.54 o 
  -2  23   7       97.10      111.68     13.92 o 
  -1  23   7       20.78       19.35      8.81 o 
   0  23   7      166.41      180.22     10.42 o 
   1  23   7        1.45       10.52      4.91 o 
   2  23   7       38.41       43.74     10.79 o 
   3  23   7        3.20        3.98      7.38 o 
  -4  24   7        4.96       18.75      6.82 o 
  -3  24   7       16.35       13.07      6.25 o 
  -2  24   7       14.64       11.98      4.83 o 
  -1  24   7        5.79       -0.05      4.50 o 
   0  24   7       62.58       48.85     10.79 o 
   1  24   7       12.82       13.63      7.95 o 
  -2  25   7        5.86       -1.14      7.38 o 
  -1  25   7       23.82       13.63      7.95 o 
   0  25   7       10.29       14.20      8.52 o 
 -10   0   8        2.56        1.70      3.98 o 
  -8   0   8       78.56       80.10      7.38 o 
  -6   0   8       30.87       28.40      4.54 o 
  -4   0   8      263.46      265.29     11.36 o 
  -2   0   8      330.13      333.94      8.98 o 
   0   0   8       15.64       15.91      2.41 o 
   2   0   8        4.20        3.98      2.01 o 
   4   0   8       74.32       69.56      5.01 o 
   6   0   8       50.31       56.42      5.58 o 
   8   0   8       31.76       35.62      5.45 o 
 -11   1   8       31.02       26.58      6.82 o 
 -10   1   8       10.99       12.78      3.62 o 
  -9   1   8       19.64       19.89      7.67 o 
  -8   1   8        6.20        3.41      2.41 o 
  -7   1   8       67.38       75.84      4.82 o 
  -6   1   8      177.13      163.48     19.31 o 
  -5   1   8      105.40      107.63      7.67 o 
  -4   1   8       67.56       63.67      3.62 o 
  -3   1   8        3.80        4.71      1.40 o 
  -2   1   8        9.07        3.65      1.23 o 
  -1   1   8      132.74      120.11      4.43 o 
   0   1   8      363.40      351.58     11.81 o 
   1   1   8      235.36      195.24      9.43 o 
   2   1   8      107.83       98.41      4.02 o 
   3   1   8      101.62       80.76      5.08 o 
   4   1   8        7.11        9.87      1.90 o 
   5   1   8        1.03        0.33      1.83 o 
   6   1   8        0.76        3.53      2.71 o 
   7   1   8       21.63       15.00      3.10 o 
   8   1   8        2.09        0.51      2.87 o 
 -11   2   8        0.41        2.97      3.55 o 
 -10   2   8       80.94       84.02      6.62 o 
  -9   2   8        1.66       -0.57      2.41 o 
  -8   2   8       27.06       25.65      4.83 o 
  -7   2   8       31.09       33.48     10.23 o 
  -6   2   8       95.47       85.29      7.38 o 
  -5   2   8      145.68      142.31      7.38 o 
  -4   2   8      149.02      159.76      5.81 o 
  -3   2   8      370.51      397.14      8.69 o 
  -2   2   8      374.16      352.69     10.17 o 
  -1   2   8      235.77      269.58      5.64 o 
   0   2   8      367.76      333.00      7.86 o 
   1   2   8       39.94       29.13      3.20 o 
   2   2   8      268.21      228.10      5.99 o 
   3   2   8      284.08      265.50      6.65 o 
   4   2   8        0.00       -1.50      1.62 o 
   5   2   8       64.72       66.43      3.47 o 
   6   2   8       23.44       25.88      3.10 o 
   7   2   8       10.97        9.06      2.79 o 
   8   2   8       36.49       36.46      4.59 o 
 -11   3   8       39.60       27.94      5.22 o 
 -10   3   8       41.15       43.54      5.22 o 
  -9   3   8       16.08       16.19      3.62 o 
  -8   3   8      275.04      266.07      9.62 o 
  -7   3   8       45.32       40.25      3.80 o 
  -6   3   8        0.04        1.48      1.89 o 
  -5   3   8      302.55      292.41      8.81 o 
  -4   3   8     1071.04      983.16     17.42 o 
  -3   3   8      695.65      686.76     17.68 o 
  -2   3   8     2384.74     2312.96     47.99 o 
  -1   3   8      471.23      412.21     14.04 o 
   0   3   8     1202.58     1125.63     17.73 o 
   1   3   8       98.66       73.41      5.04 o 
   2   3   8        0.02        1.62      1.62 o 
   3   3   8        6.01        3.49      1.76 o 
   4   3   8      110.27      104.19      5.66 o 
   5   3   8        0.15        0.70      2.00 o 
   6   3   8       19.97       18.65      2.55 o 
   7   3   8       13.81       10.95      2.88 o 
   8   3   8       14.79       20.96      4.18 o 
 -11   4   8       67.75       87.72      7.23 o 
 -10   4   8       66.55       58.16      5.62 o 
  -9   4   8       10.72        9.66      3.21 o 
  -8   4   8       22.06       19.46      3.21 o 
  -7   4   8       29.48       29.26      3.55 o 
  -6   4   8      175.25      160.63      6.55 o 
  -5   4   8      209.43      178.82      6.39 o 
  -4   4   8       81.94       75.27      4.89 o 
  -3   4   8       12.62        6.82      3.12 o 
  -2   4   8      300.59      323.66      7.62 o 
  -1   4   8      308.23      308.71      6.42 o 
   0   4   8        1.02        2.00      1.39 o 
   1   4   8      388.63      338.65      8.20 o 
   2   4   8      451.49      423.22      8.70 o 
   3   4   8       73.26       61.26      3.26 o 
   4   4   8       39.49       30.16      2.90 o 
   5   4   8       16.02       16.28      3.58 o 
   6   4   8       49.99       62.66      5.25 o 
   7   4   8      128.24      141.70      6.85 o 
   8   4   8       24.64       18.73      6.02 o 
 -11   5   8      161.97      144.68     14.77 o 
 -10   5   8        7.67        9.78      3.80 o 
  -9   5   8      180.44      171.24      8.00 o 
  -8   5   8       48.52       54.40      4.77 o 
  -7   5   8       17.99       19.64      2.99 o 
  -6   5   8       23.72       23.88      2.84 o 
  -5   5   8      178.66      167.01      6.14 o 
  -4   5   8        5.50        9.58      2.53 o 
  -3   5   8     1070.69      997.88     22.40 o 
  -2   5   8       53.34       59.66      5.49 o 
  -1   5   8      631.37      552.60     14.49 o 
   0   5   8       34.25       27.99      2.06 o 
   1   5   8       71.40       66.25      4.10 o 
   2   5   8       34.03       30.14      2.45 o 
   3   5   8       28.60       29.87      2.74 o 
   4   5   8        0.31       -1.67      1.67 o 
   5   5   8        4.24        2.50      2.13 o 
   6   5   8        6.80        7.08      2.53 o 
   7   5   8       36.56       37.37      4.23 o 
   8   5   8        8.25       11.56      3.65 o 
 -11   6   8       64.01       75.61     13.07 o 
 -10   6   8        9.15       -0.07      3.14 o 
  -9   6   8       16.47       12.91      3.69 o 
  -8   6   8        0.06        0.85      2.41 o 
  -7   6   8      218.07      224.90     11.36 o 
  -6   6   8       50.69       49.25      3.68 o 
  -5   6   8      388.44      353.12      7.27 o 
  -4   6   8        1.00        1.21      1.46 o 
  -3   6   8      120.87      111.15      4.62 o 
  -2   6   8        1.27       -0.30      1.23 o 
  -1   6   8       46.58       36.27      2.48 o 
   0   6   8        1.93       -0.11      1.85 o 
   1   6   8       83.99       65.95      3.95 o 
   2   6   8        0.09        1.24      1.62 o 
   3   6   8       34.04       25.47      2.87 o 
   4   6   8       12.86        4.33      2.08 o 
   5   6   8        2.16        3.33      1.93 o 
   6   6   8       23.05       28.66      3.31 o 
   7   6   8       38.32       39.56      4.75 o 
   8   6   8       76.51       89.24      9.69 o 
 -11   7   8        2.87        4.12      7.10 o 
 -10   7   8        6.17        0.25      3.14 o 
  -9   7   8        0.28        3.52      2.99 o 
  -8   7   8       20.56       22.74      3.55 o 
  -7   7   8       78.78       71.63      4.62 o 
  -6   7   8        2.70        3.52      1.89 o 
  -5   7   8       72.69       71.63      3.78 o 
  -4   7   8       80.85       80.13      5.68 o 
  -3   7   8      292.71      272.37      7.88 o 
  -2   7   8      312.05      278.10      8.91 o 
  -1   7   8      532.04      484.43     10.51 o 
   0   7   8       37.49       33.16      4.47 o 
   1   7   8       72.47       61.07      4.22 o 
   2   7   8       37.50       33.65      3.20 o 
   3   7   8        1.42        1.14      1.79 o 
   4   7   8       51.10       66.56      5.69 o 
   5   7   8       16.41       15.86      2.79 o 
   6   7   8        9.84        4.73      2.51 o 
   7   7   8        2.22        0.71      2.83 o 
   8   7   8       30.44       31.73      4.81 o 
 -11   8   8       24.70       19.00      5.01 o 
 -10   8   8       49.84       46.27      5.32 o 
  -9   8   8       20.54       21.45      5.68 o 
  -8   8   8       22.65       30.11      3.96 o 
  -7   8   8       96.75       98.79      5.45 o 
  -6   8   8       85.22       80.47      4.62 o 
  -5   8   8        9.05        5.68      1.89 o 
  -4   8   8       21.51       24.41      2.84 o 
  -3   8   8        8.82       11.84      1.57 o 
  -2   8   8        5.74        4.69      1.39 o 
  -1   8   8        3.47        2.58      1.30 o 
   0   8   8       12.95       18.13      3.20 o 
   1   8   8        5.34        7.59      1.91 o 
   2   8   8       14.41       11.30      3.63 o 
   3   8   8       33.11       29.26      4.42 o 
   4   8   8       59.05       59.63      6.53 o 
   5   8   8       15.30        8.52      4.02 o 
   6   8   8        1.70       -1.42      3.62 o 
   7   8   8       30.17       31.20      4.57 o 
 -11   9   8        2.90       -0.69      3.69 o 
 -10   9   8        4.64        2.54      5.11 o 
  -9   9   8        0.17       -2.56      2.81 o 
  -8   9   8        0.37        0.79      2.59 o 
  -7   9   8       39.66       39.37      4.26 o 
  -6   9   8        0.11        1.70      3.98 o 
  -5   9   8       47.79       32.95      5.68 o 
  -4   9   8      100.00      101.68      7.95 o 
  -3   9   8      113.63      111.66      6.82 o 
  -2   9   8      303.34      291.88      7.26 o 
  -1   9   8       13.25       14.78      2.01 o 
   0   9   8       49.77       51.66      3.01 o 
   1   9   8        0.37       -1.41      1.94 o 
   2   9   8       14.59       16.03      3.55 o 
   3   9   8       15.64       11.76      3.40 o 
   4   9   8        8.26        7.97      8.81 o 
   5   9   8        7.76        8.10      3.80 o 
   6   9   8        0.67        2.75      3.80 o 
   7   9   8       11.64       19.60      8.24 o 
 -10  10   8        4.41        3.38      3.96 o 
  -9  10   8        0.31        1.30      3.40 o 
  -8  10   8       39.99       30.68      6.82 o 
  -7  10   8       37.59       34.08      6.82 o 
  -6  10   8      123.44      128.95     10.23 o 
  -5  10   8       17.04       14.77      4.54 o 
  -4  10   8      100.09       75.55      7.95 o 
  -3  10   8       23.68       21.17      3.41 o 
  -2  10   8       49.75       46.28      4.36 o 
  -1  10   8       73.85       64.11      6.45 o 
   0  10   8      191.81      160.56     10.89 o 
   1  10   8        9.71        3.98      2.81 o 
   2  10   8        0.38       -4.26      4.26 o 
   3  10   8        0.26       -2.31      2.31 o 
   4  10   8       51.79       58.60      6.03 o 
   5  10   8       17.99       16.38      6.25 o 
   6  10   8       69.09       74.13      7.23 o 
   7  10   8        1.78        5.48      4.61 o 
 -10  11   8       77.05       82.37     11.36 o 
  -9  11   8        1.09        3.41      6.25 o 
  -8  11   8        5.36        3.41      5.11 o 
  -7  11   8       15.05       11.93      5.68 o 
  -6  11   8       76.87       79.53      9.09 o 
  -5  11   8      134.75      128.95     10.23 o 
  -4  11   8      161.00      163.60     10.79 o 
  -3  11   8       25.47       25.07      3.98 o 
  -2  11   8      118.82      113.69      6.22 o 
  -1  11   8        2.28        2.63      1.42 o 
   0  11   8       58.96       54.74      3.11 o 
   1  11   8       12.06        7.30      2.73 o 
   2  11   8       16.21       16.52      3.55 o 
   3  11   8       13.51       13.38      3.55 o 
   4  11   8        3.96        2.50      2.84 o 
   5  11   8       42.03       38.39      5.62 o 
   6  11   8        0.04       -2.66      3.80 o 
   7  11   8        1.08       -4.13      4.36 o 
 -10  12   8       11.76        7.38      7.38 o 
  -9  12   8       71.41       71.01     10.23 o 
  -8  12   8        7.91       11.93      6.25 o 
  -7  12   8       74.74       61.92      8.52 o 
  -6  12   8        2.61        2.27      4.54 o 
  -5  12   8      174.47      158.49     11.36 o 
  -4  12   8        2.59       -2.27      3.98 o 
  -3  12   8       55.67       58.13      8.24 o 
  -2  12   8      109.48      101.38      6.22 o 
  -1  12   8        9.83        5.38      2.99 o 
   0  12   8       95.64       96.02      6.22 o 
   1  12   8       15.37       21.59      3.80 o 
   2  12   8        6.16        3.82      2.99 o 
   3  12   8        3.63        1.78      2.99 o 
   4  12   8        7.01        6.82      3.62 o 
   5  12   8       40.92       47.79      5.99 o 
   6  12   8        2.54        2.84      4.54 o 
   7  12   8       37.24       44.70     16.76 o 
 -10  13   8        0.28       -3.41      6.25 o 
  -9  13   8        3.10        3.41      6.82 o 
  -8  13   8        0.01        4.54      5.68 o 
  -7  13   8       11.71       10.23      5.68 o 
  -6  13   8        5.46        8.52      5.68 o 
  -5  13   8       92.77       89.75      9.09 o 
  -4  13   8        3.55        3.98      4.54 o 
  -3  13   8       20.43       21.20      3.80 o 
  -2  13   8        0.30       -2.41      2.41 o 
  -1  13   8      119.82      106.47      6.62 o 
   0  13   8        7.22        3.86      2.99 o 
   1  13   8      135.07      131.98      7.42 o 
   2  13   8        3.47        1.37      3.40 o 
   3  13   8       15.53       13.36      4.20 o 
   4  13   8        0.94        3.11      3.80 o 
   5  13   8        3.60        2.33      3.80 o 
   6  13   8       11.77        8.93      4.09 o 
  -9  14   8        0.06        3.41      6.82 o 
  -8  14   8       13.39        5.11      6.25 o 
  -7  14   8        3.96        1.14      5.68 o 
  -6  14   8       16.05       21.59      6.82 o 
  -5  14   8        6.61        5.68      4.54 o 
  -4  14   8       18.06        9.66      5.11 o 
  -3  14   8       44.31       47.93      5.01 o 
  -2  14   8       38.84       34.95      4.36 o 
  -1  14   8        1.02       -2.53      3.98 o 
   0  14   8       31.59       40.81      5.01 o 
   1  14   8        3.74        7.83      3.80 o 
   2  14   8        0.11       -1.38      3.14 o 
   3  14   8       31.21       31.50      6.25 o 
   4  14   8        2.73        7.67      4.42 o 
   5  14   8        2.78        0.57      5.11 o 
   6  14   8        0.04       -2.99      2.99 o 
  -9  15   8        0.12        6.82      6.82 o 
  -8  15   8       21.51       18.18      7.38 o 
  -7  15   8        9.95        9.66      6.25 o 
  -6  15   8       24.30       24.99      6.82 o 
  -5  15   8       11.03        6.82      5.11 o 
  -4  15   8       17.05       21.02      6.25 o 
  -3  15   8      140.59      138.45      9.37 o 
  -2  15   8       79.85       83.81      6.22 o 
  -1  15   8       35.92       33.55      4.82 o 
   0  15   8        3.69        0.70      3.40 o 
   1  15   8       32.66       28.40      4.82 o 
   2  15   8        8.64       10.09      4.20 o 
   3  15   8        0.90        1.14      3.62 o 
   4  15   8        0.01       -0.49      4.20 o 
   5  15   8        0.29        0.15      5.40 o 
   6  15   8        0.00       -2.63      5.40 o 
  -9  16   8       16.67       21.59      8.52 o 
  -8  16   8        0.51       -2.27      6.25 o 
  -7  16   8        1.95        2.84      5.68 o 
  -6  16   8        4.27        3.41      5.68 o 
  -5  16   8       20.42       13.07      6.25 o 
  -4  16   8       52.71       51.69      8.52 o 
  -3  16   8       77.97       86.56      6.53 o 
  -2  16   8        4.44        3.51      3.14 o 
  -1  16   8      148.45      159.46      8.63 o 
   0  16   8        0.18        2.56      3.62 o 
   1  16   8        1.46        2.56      3.62 o 
   2  16   8       25.10       21.12      5.18 o 
   3  16   8       34.37       33.05      5.96 o 
   4  16   8       25.38       20.90      5.58 o 
   5  16   8        3.94        5.68      4.20 o 
  -8  17   8        2.62       -3.41      6.25 o 
  -7  17   8        4.41       -1.14      6.25 o 
  -6  17   8       33.89       25.56      7.95 o 
  -5  17   8        0.75       -2.84      5.11 o 
  -4  17   8      111.44       99.41     10.79 o 
  -3  17   8        5.03        7.02      3.41 o 
  -2  17   8       78.84       71.01      6.43 o 
  -1  17   8       26.81       19.36      4.42 o 
   0  17   8        0.08        0.00      3.62 o 
   1  17   8      122.83      136.93      8.84 o 
   2  17   8       15.46       12.50      4.82 o 
   3  17   8       91.88       99.01      8.23 o 
   4  17   8        2.16       -0.39      3.43 o 
   5  17   8       87.55       85.31      8.41 o 
  -8  18   8        0.50       -5.11      6.25 o 
  -7  18   8        4.50        6.25      6.82 o 
  -6  18   8       41.73       21.02      7.38 o 
  -5  18   8       72.84       80.10     10.23 o 
  -4  18   8      180.20      190.30     14.20 o 
  -3  18   8       93.23      118.37      7.83 o 
  -2  18   8      170.03      181.79     10.23 o 
  -1  18   8       17.74        9.37      4.42 o 
   0  18   8        4.52        1.85      3.96 o 
   1  18   8        9.87       11.19      4.61 o 
   2  18   8       16.08       21.34      5.22 o 
   3  18   8        2.56       -2.24      2.99 o 
   4  18   8        0.20       -2.43      6.82 o 
   5  18   8        9.17        5.57      4.73 o 
  -7  19   8        5.38        9.66      7.38 o 
  -6  19   8       14.40       16.47      7.38 o 
  -5  19   8        8.69       13.63      7.38 o 
  -4  19   8        0.13       -0.57      5.68 o 
  -3  19   8        1.70        0.00      5.68 o 
  -2  19   8       20.12       28.27      8.24 o 
  -1  19   8       19.02       23.60      5.01 o 
   0  19   8        0.13       -1.52      3.80 o 
   1  19   8       85.84      100.90      8.23 o 
   2  19   8       12.53       12.01      4.20 o 
   3  19   8       75.32       92.45      8.57 o 
   4  19   8       62.59       77.56     17.61 o 
  -7  20   8       16.19       18.18      8.52 o 
  -6  20   8        3.92        0.00      6.82 o 
  -5  20   8        2.75        3.41      6.25 o 
  -4  20   8       61.16       50.56      9.09 o 
  -3  20   8        0.07        6.25      6.25 o 
  -2  20   8      137.60      144.45     15.05 o 
  -1  20   8        1.01        0.08      4.20 o 
   0  20   8       68.93       68.67      8.52 o 
   1  20   8        6.48        4.29      3.69 o 
   2  20   8        9.37        1.55      4.54 o 
   3  20   8        0.00        4.17      4.62 o 
  -6  21   8        4.03        1.70      7.38 o 
  -5  21   8       25.71       32.95      9.66 o 
  -4  21   8       47.86       60.78     10.23 o 
  -3  21   8        0.73       -1.70      6.25 o 
  -2  21   8       88.44      106.44     12.50 o 
  -1  21   8        4.21       11.13      4.20 o 
   0  21   8      109.76      110.06      8.57 o 
   1  21   8       10.98        9.09      4.62 o 
   2  21   8        0.20        4.34      4.91 o 
   3  21   8       10.65        3.95      5.04 o 
  -5  22   8       44.42       53.97      9.09 o 
  -4  22   8        9.40        3.98      5.11 o 
  -3  22   8        0.16       -3.41      3.41 o 
  -2  22   8       22.69       35.10      5.99 o 
  -1  22   8       44.29       38.33      6.22 o 
   0  22   8       31.71       29.09      8.81 o 
   1  22   8       46.73       43.01      6.95 o 
   2  22   8        0.52       -2.22      7.10 o 
  -4  23   8        0.09       -0.57      5.68 o 
  -3  23   8        5.72        3.41      5.68 o 
  -2  23   8       86.47       82.31     14.49 o 
  -1  23   8        0.62       -2.92      4.09 o 
   0  23   8       97.31       89.52      9.66 o 
   1  23   8       10.65       12.31      5.32 o 
 -11   0   9       32.81       39.76      7.95 o 
  -9   0   9        1.70        0.57      3.98 o 
  -7   0   9       12.10       13.07      3.98 o 
  -5   0   9       42.19       27.84      4.54 o 
  -3   0   9       33.89       30.04      2.99 o 
  -1   0   9      479.18      480.16     12.61 o 
   1   0   9      363.77      357.17     10.59 o 
   3   0   9        8.76        8.52      4.26 o 
   5   0   9        0.00        0.41      2.73 o 
   7   0   9        0.68        0.63      3.80 o 
 -11   1   9        6.15       10.25      5.40 o 
 -10   1   9       26.28       29.15      4.82 o 
  -9   1   9        7.06        7.67      3.21 o 
  -8   1   9       12.59       10.28      5.68 o 
  -7   1   9        2.32        4.15      2.59 o 
  -6   1   9      269.56      283.78      9.21 o 
  -5   1   9       28.21       31.69     10.79 o 
  -4   1   9     1070.76     1086.64     24.70 o 
  -3   1   9       14.31       16.51      1.91 o 
  -2   1   9      288.48      267.76      6.64 o 
  -1   1   9       24.91       23.03      2.02 o 
   0   1   9       10.24        7.97      1.54 o 
   1   1   9        1.45        2.56      1.54 o 
   2   1   9        1.59        1.27      1.54 o 
   3   1   9       45.35       40.80      3.03 o 
   4   1   9       28.92       32.56      3.58 o 
   5   1   9       20.44       21.05      2.88 o 
   6   1   9       18.78       17.45      4.35 o 
   7   1   9        4.61        0.15      2.68 o 
 -11   2   9        0.98       -0.85      3.62 o 
 -10   2   9       20.01       25.26      4.61 o 
  -9   2   9        0.06       -2.59      2.59 o 
  -8   2   9        0.63        1.99      2.41 o 
  -7   2   9       55.21       58.92      7.10 o 
  -6   2   9       81.10       83.72      9.37 o 
  -5   2   9       85.00       84.42      4.61 o 
  -4   2   9       50.46       54.59      5.68 o 
  -3   2   9       39.90       40.32      2.58 o 
  -2   2   9        6.17        7.23      1.68 o 
  -1   2   9      165.77      166.73      4.44 o 
   0   2   9        1.82        2.86      1.38 o 
   1   2   9       27.03       24.37      2.25 o 
   2   2   9       28.53       29.75      2.79 o 
   3   2   9        0.11        0.98      1.54 o 
   4   2   9        3.90        5.09      2.02 o 
   5   2   9       30.36       30.39      3.19 o 
   6   2   9       12.55       11.46      3.36 o 
   7   2   9       16.71       15.40      3.29 o 
 -11   3   9        0.34       -3.40      3.40 o 
 -10   3   9        1.55       -1.55      2.99 o 
  -9   3   9       10.08       18.14      3.80 o 
  -8   3   9       19.50       17.28      3.40 o 
  -7   3   9       10.89        8.00      2.59 o 
  -6   3   9      110.30      111.38      5.58 o 
  -5   3   9      148.42      127.46     20.45 o 
  -4   3   9      225.36      228.87      5.90 o 
  -3   3   9       31.38       20.97      1.97 o 
  -2   3   9      311.88      296.10      7.01 o 
  -1   3   9        0.04       -0.88      1.25 o 
   0   3   9       12.53        8.18      3.27 o 
   1   3   9       32.37       29.81      3.42 o 
   2   3   9       94.79       96.08      4.45 o 
   3   3   9       21.15       24.17      3.01 o 
   4   3   9       53.41       62.25      3.68 o 
   5   3   9       96.75      106.07      4.86 o 
   6   3   9        8.84       14.22      2.88 o 
   7   3   9       43.91       52.98      4.59 o 
 -11   4   9        5.24        9.52      4.20 o 
 -10   4   9        9.04       14.25      5.11 o 
  -9   4   9       62.55       60.32      7.10 o 
  -8   4   9       68.98       66.66      5.18 o 
  -7   4   9      230.26      219.51     10.23 o 
  -6   4   9       80.06       67.87      4.36 o 
  -5   4   9       17.87       21.66      2.73 o 
  -4   4   9      182.51      173.75      6.01 o 
  -3   4   9      236.55      209.87      5.82 o 
  -2   4   9      100.52       94.51      4.91 o 
  -1   4   9      211.47      189.85      7.20 o 
   0   4   9        2.83        2.87      1.73 o 
   1   4   9      120.72       97.08      4.83 o 
   2   4   9        8.18        6.86      2.42 o 
   3   4   9        1.83        0.97      2.06 o 
   4   4   9       28.11       37.12      3.65 o 
   5   4   9       24.03       18.66      3.86 o 
   6   4   9       53.03       56.92      4.15 o 
   7   4   9       16.44       22.03      3.44 o 
 -11   5   9        0.22        5.96      4.02 o 
 -10   5   9       14.22       12.98      4.20 o 
  -9   5   9       50.25       54.88      6.53 o 
  -8   5   9        1.97        3.41      2.81 o 
  -7   5   9       84.70       91.22      8.24 o 
  -6   5   9       21.94       19.68      2.73 o 
  -5   5   9       30.58       20.99      2.73 o 
  -4   5   9      123.18      112.01      3.59 o 
  -3   5   9        4.03        0.95      1.77 o 
  -2   5   9       63.24       57.33      3.78 o 
  -1   5   9      144.52      121.11      5.73 o 
   0   5   9       37.13       33.12      6.33 o 
   1   5   9      133.12      114.68      4.76 o 
   2   5   9       53.83       46.99      5.72 o 
   3   5   9       50.57       39.71      3.49 o 
   4   5   9       38.96       32.90      3.65 o 
   5   5   9        8.50        9.79      2.86 o 
   6   5   9      120.12      128.74      5.61 o 
   7   5   9       58.96       68.49      5.64 o 
 -10   6   9       38.68       38.04      5.22 o 
  -9   6   9       28.18       18.55      8.24 o 
  -8   6   9       63.61       58.53      4.77 o 
  -7   6   9       23.55       31.09      4.83 o 
  -6   6   9        0.22        0.80      1.89 o 
  -5   6   9        3.87        3.43      1.75 o 
  -4   6   9       84.22       82.84      2.92 o 
  -3   6   9        0.00        0.88      1.77 o 
  -2   6   9      199.41      201.36      7.10 o 
  -1   6   9       37.15       33.83      3.14 o 
   0   6   9       35.96       42.46      5.40 o 
   1   6   9        0.04        1.06      1.54 o 
   2   6   9       51.96       44.62      4.51 o 
   3   6   9        4.87        4.49      2.06 o 
   4   6   9       40.06       36.59      3.65 o 
   5   6   9       18.17       14.82      3.13 o 
   6   6   9        0.93       -1.87      2.75 o 
   7   6   9        2.61        4.91      3.58 o 
 -10   7   9        8.26        7.38      5.68 o 
  -9   7   9        4.97        7.08      3.40 o 
  -8   7   9       28.68       31.14      5.68 o 
  -7   7   9       25.18       24.03      5.40 o 
  -6   7   9        1.72       -1.39      1.77 o 
  -5   7   9        0.01        0.11      1.14 o 
  -4   7   9       27.24       35.22      2.92 o 
  -3   7   9        0.31       -1.51      1.52 o 
  -2   7   9       81.16       83.89      4.62 o 
  -1   7   9       11.40       12.27      5.11 o 
   0   7   9      105.27       97.87      5.85 o 
   1   7   9       81.69       81.00      4.18 o 
   2   7   9        1.48        3.17      2.06 o 
   3   7   9       12.53       14.71      2.64 o 
   4   7   9       52.85       55.09      4.76 o 
   5   7   9       37.34       40.91      5.17 o 
   6   7   9        1.67       -2.33      3.36 o 
   7   7   9       43.52       40.55      5.99 o 
 -10   8   9       12.23       12.44      4.20 o 
  -9   8   9       69.10       69.21      5.87 o 
  -8   8   9       13.41       18.75      5.68 o 
  -7   8   9        0.00        2.27      4.54 o 
  -6   8   9        6.23        7.38      3.98 o 
  -5   8   9        3.36        2.27      3.41 o 
  -4   8   9        0.38        0.57      3.41 o 
  -3   8   9      101.70      118.16      9.09 o 
  -2   8   9        1.12        0.73      1.65 o 
  -1   8   9       61.51       68.08      4.57 o 
   0   8   9        3.97        3.32      2.16 o 
   1   8   9        0.98        1.11      1.71 o 
   2   8   9       52.66       42.25      3.58 o 
   3   8   9        0.04        1.04      2.13 o 
   4   8   9        4.15        4.79      2.67 o 
   5   8   9        0.78        0.32      2.48 o 
   6   8   9       27.85       26.97      4.26 o 
   7   8   9        0.65       -3.35      3.35 o 
 -10   9   9       17.25       10.23      5.68 o 
  -9   9   9        2.77        2.84      5.11 o 
  -8   9   9       24.61       15.91      5.68 o 
  -7   9   9        5.72       -1.14      3.41 o 
  -6   9   9        7.00       14.77      5.11 o 
  -5   9   9        3.21        7.95      3.98 o 
  -4   9   9      161.06      185.19     11.93 o 
  -3   9   9        8.12       -0.57      3.41 o 
  -2   9   9        4.39        5.86      2.59 o 
  -1   9   9        0.40        2.19      1.71 o 
   0   9   9        0.04        0.08      1.65 o 
   1   9   9        3.46        4.49      2.06 o 
   2   9   9       15.74       19.67      3.53 o 
   3   9   9        7.69        6.33      2.48 o 
   4   9   9        2.66        3.89      2.54 o 
   5   9   9        6.47        1.65      2.60 o 
   6   9   9        2.64        7.47      3.31 o 
 -10  10   9        0.06        1.70      5.68 o 
  -9  10   9        0.00       -1.70      4.54 o 
  -8  10   9        1.96        0.00      3.98 o 
  -7  10   9        6.79        3.41      4.54 o 
  -6  10   9       28.52       24.99      6.25 o 
  -5  10   9       43.92       44.88      6.82 o 
  -4  10   9       17.60       14.77      5.11 o 
  -3  10   9      119.41      124.97      9.66 o 
  -2  10   9       34.26       37.55      4.20 o 
  -1  10   9       56.64       56.24      3.37 o 
   0  10   9        0.04        1.05      2.30 o 
   1  10   9       82.13       81.45      4.41 o 
   2  10   9       43.41       43.22      3.58 o 
   3  10   9       64.09       73.62      4.83 o 
   4  10   9       19.09       18.43      3.34 o 
   5  10   9        3.81        3.42      2.98 o 
   6  10   9       36.69       33.05      4.59 o 
 -10  11   9        0.05       -5.68      5.68 o 
  -9  11   9        1.88        0.00      5.11 o 
  -8  11   9       22.84        9.66      5.68 o 
  -7  11   9        9.26        7.95      5.11 o 
  -6  11   9        2.41        5.68      4.54 o 
  -5  11   9        2.84       -3.41      3.41 o 
  -4  11   9       91.95       78.39      8.52 o 
  -3  11   9        1.26        2.56      2.81 o 
  -2  11   9        3.38        4.51      2.99 o 
  -1  11   9        9.14        1.42      3.69 o 
   0  11   9        0.19       -0.04      1.81 o 
   1  11   9        0.32        1.14      1.97 o 
   2  11   9       24.37       19.59      2.94 o 
   3  11   9        0.83        2.91      2.35 o 
   4  11   9      133.20      139.58      6.68 o 
   5  11   9        1.28        7.82      3.01 o 
   6  11   9       32.46       37.61      4.76 o 
  -9  12   9        6.58        3.41      6.25 o 
  -8  12   9        0.24       -1.70      5.11 o 
  -7  12   9        5.50       12.50      6.25 o 
  -6  12   9       41.58       33.52      7.38 o 
  -5  12   9        6.90        5.11      4.54 o 
  -4  12   9        8.19       14.20      5.11 o 
  -3  12   9       38.59       39.12      8.52 o 
  -2  12   9       22.36       37.50      5.11 o 
  -1  12   9       67.73       67.56      5.58 o 
   0  12   9        5.65        4.79      2.06 o 
   1  12   9       94.26       86.64      7.70 o 
   2  12   9        0.00        0.98      2.31 o 
   3  12   9       13.25        7.95      9.94 o 
   4  12   9        2.00        1.99      4.02 o 
   5  12   9        0.58       -1.27      4.20 o 
   6  12   9        4.54        7.77      3.58 o 
  -9  13   9        7.67        1.70      6.25 o 
  -8  13   9      103.96      109.07     11.93 o 
  -7  13   9       30.02       31.24      7.95 o 
  -6  13   9       47.07       39.76      7.95 o 
  -5  13   9      116.87       98.28     10.23 o 
  -4  13   9        3.81        6.82      5.11 o 
  -3  13   9      109.89      124.73      7.42 o 
  -2  13   9       59.21       64.71      5.58 o 
  -1  13   9       43.62       47.00      5.18 o 
   0  13   9        9.89        4.54      3.98 o 
   1  13   9       36.58       32.78      3.37 o 
   2  13   9        5.20        0.00      3.40 o 
   3  13   9        5.93        3.98      3.62 o 
   4  13   9        8.86        8.85      4.20 o 
   5  13   9        7.09        9.27      5.01 o 
  -9  14   9        0.86        1.70      6.82 o 
  -8  14   9       27.47       18.75      7.95 o 
  -7  14   9        8.02       10.79      6.25 o 
  -6  14   9        0.04        1.70      5.68 o 
  -5  14   9       13.18       15.34      6.25 o 
  -4  14   9       10.57        6.25      5.11 o 
  -3  14   9        1.44       -0.23      2.99 o 
  -2  14   9       17.71       14.34      3.96 o 
  -1  14   9        0.83       -2.59      2.59 o 
   0  14   9      232.39      252.34     10.82 o 
   1  14   9       11.92       12.70      3.96 o 
   2  14   9       30.82       38.86      5.41 o 
   3  14   9       55.53       64.09      8.81 o 
   4  14   9        2.64        1.31      3.96 o 
   5  14   9      103.03      104.24      8.84 o 
  -8  15   9       11.69       15.91      7.38 o 
  -7  15   9       64.42      108.50     11.93 o 
  -6  15   9       94.60      103.96     11.36 o 
  -5  15   9      140.19      161.90     13.07 o 
  -4  15   9      193.09      214.16     14.20 o 
  -3  15   9       53.01       60.82      5.99 o 
  -2  15   9      164.09      158.89      8.57 o 
  -1  15   9       20.32       32.75     10.23 o 
   0  15   9        9.22       10.48      3.96 o 
   1  15   9      247.82      277.88     12.21 o 
   2  15   9       48.95       58.46      6.62 o 
   3  15   9      153.69      145.94      9.43 o 
   4  15   9        0.07       -3.98      3.98 o 
   5  15   9        0.01        2.56      4.82 o 
  -8  16   9        9.48        4.54      6.82 o 
  -7  16   9       35.99       47.72      9.66 o 
  -6  16   9        5.20        2.27      6.25 o 
  -5  16   9       19.60       24.43      7.38 o 
  -4  16   9       58.17       53.40      8.52 o 
  -3  16   9       39.21       42.43      5.58 o 
  -2  16   9      312.45      318.33     12.65 o 
  -1  16   9      113.09      147.06      8.63 o 
   0  16   9      225.32      234.30     11.04 o 
   1  16   9        6.71       11.36      4.36 o 
   2  16   9       14.11       16.19      4.82 o 
   3  16   9        2.72       -0.41      4.20 o 
   4  16   9       50.28       45.70      6.83 o 
  -7  17   9        0.39       -2.84      6.25 o 
  -6  17   9       12.60       13.63      7.38 o 
  -5  17   9       49.36       44.88      9.09 o 
  -4  17   9       32.64       31.24      7.95 o 
  -3  17   9        1.77        2.27      5.68 o 
  -2  17   9        7.12        8.35      3.96 o 
  -1  17   9       62.60       64.37      6.43 o 
   0  17   9       56.31       66.29     16.76 o 
   1  17   9       12.25       13.07      6.25 o 
   2  17   9      143.70      166.36     10.02 o 
   3  17   9       19.28       21.54      6.82 o 
   4  17   9       29.88       30.68      6.82 o 
  -7  18   9        9.45        9.09      7.38 o 
  -6  18   9        5.02        9.09      7.38 o 
  -5  18   9       92.40       74.42     10.79 o 
  -4  18   9       11.54       10.23      6.82 o 
  -3  18   9      108.68       86.91     10.79 o 
  -2  18   9      148.86      154.49     13.07 o 
  -1  18   9        0.86       -1.58      3.55 o 
   0  18   9      101.78      111.20      8.41 o 
   1  18   9       29.67       25.81      5.18 o 
   2  18   9        5.37        4.70      4.20 o 
   3  18   9       21.18       13.68      4.91 o 
  -6  19   9      163.09      135.20     13.63 o 
  -5  19   9        4.55        5.68      6.82 o 
  -4  19   9      424.50      437.98     23.29 o 
  -3  19   9       53.55       49.42      9.09 o 
  -2  19   9      433.63      472.50     18.46 o 
  -1  19   9       66.41       67.87      9.66 o 
   0  19   9       16.27       22.68      5.22 o 
   1  19   9       20.00        4.80      4.20 o 
   2  19   9       22.35       12.42      4.50 o 
   3  19   9       24.46       19.54      5.01 o 
  -6  20   9        0.22        8.52      7.95 o 
  -5  20   9       12.68       20.45      8.52 o 
  -4  20   9       69.36       90.32     11.93 o 
  -3  20   9       53.70       58.51     10.23 o 
  -2  20   9      101.10      118.37      8.84 o 
  -1  20   9       36.99       36.60      5.99 o 
   0  20   9        0.54        0.33      3.68 o 
   1  20   9        2.23        3.74      5.11 o 
   2  20   9        6.26        9.37      4.42 o 
  -5  21   9       94.05       70.44     11.93 o 
  -4  21   9       49.61       34.08      9.09 o 
  -3  21   9      104.00       98.28     11.93 o 
  -2  21   9        5.62        4.69      5.40 o 
  -1  21   9       87.49      104.20     11.93 o 
   0  21   9        0.33       -1.29      2.99 o 
   1  21   9       25.45       29.12      7.38 o 
  -3  22   9       36.23       35.22      9.09 o 
  -2  22   9       28.59       36.88      5.99 o 
  -1  22   9       49.26       40.17      7.38 o 
 -10   0  10       11.27        5.68      5.68 o 
  -8   0  10        3.03        3.41      3.98 o 
  -6   0  10       84.02       93.16      7.38 o 
  -4   0  10      513.26      530.01     19.88 o 
  -2   0  10      139.11      140.64     17.89 o 
   0   0  10       84.99       73.07      4.61 o 
   2   0  10       24.57       35.72      4.20 o 
   4   0  10      173.11      208.22      9.24 o 
   6   0  10       30.65       36.07      5.62 o 
 -10   1  10        5.92        5.62      6.53 o 
  -9   1  10        8.50        5.68      3.41 o 
  -8   1  10       14.71       12.18      4.83 o 
  -7   1  10        3.76        5.68      2.81 o 
  -6   1  10      170.64      160.53      7.38 o 
  -5   1  10       47.36       47.56      5.96 o 
  -4   1  10       86.17       67.95      6.53 o 
  -3   1  10       49.93       52.70      3.09 o 
  -2   1  10      118.56      114.70      6.23 o 
  -1   1  10        1.44       -0.59      1.48 o 
   0   1  10       95.40       95.26      4.10 o 
   1   1  10       68.50       71.11      3.45 o 
   2   1  10       18.06       22.05      2.53 o 
   3   1  10        2.93        0.50      1.83 o 
   4   1  10        9.97       13.27      2.64 o 
   5   1  10       32.47       41.55      3.76 o 
   6   1  10        4.38        0.87      2.80 o 
 -10   2  10        7.76        5.93      5.40 o 
  -9   2  10        7.76        4.26      3.21 o 
  -8   2  10        9.99        3.98      2.81 o 
  -7   2  10        5.77        3.54      2.59 o 
  -6   2  10      173.32      185.42      7.42 o 
  -5   2  10       17.95       13.72      3.69 o 
  -4   2  10       62.76       53.74      3.96 o 
  -3   2  10        0.07        0.26      1.50 o 
  -2   2  10       10.89       11.74      1.97 o 
  -1   2  10       69.40       78.15      3.29 o 
   0   2  10        0.85        1.19      1.48 o 
   1   2  10      146.96      139.66      4.65 o 
   2   2  10       10.45       13.17      2.17 o 
   3   2  10       39.75       32.62      2.97 o 
   4   2  10        0.42        1.10      2.12 o 
   5   2  10        2.43        3.98      2.64 o 
   6   2  10        0.77        2.56      2.48 o 
 -10   3  10        2.19        1.14      3.62 o 
  -9   3  10        5.17        5.96      3.69 o 
  -8   3  10       15.05        7.38      2.99 o 
  -7   3  10        0.40       -0.85      2.41 o 
  -6   3  10      114.59      111.93      5.81 o 
  -5   3  10       36.91       29.75      3.40 o 
  -4   3  10      120.61      115.48      5.53 o 
  -3   3  10        0.24        0.20      1.40 o 
  -2   3  10       27.91       26.80      2.43 o 
  -1   3  10       31.06       30.94      2.31 o 
   0   3  10        0.63        2.00      1.48 o 
   1   3  10       12.96        9.58      2.02 o 
   2   3  10       60.33       62.91      4.14 o 
   3   3  10       80.11       86.16      4.13 o 
   4   3  10        6.36        5.16      2.35 o 
   5   3  10       62.74       65.33      4.40 o 
   6   3  10       22.31       25.83      3.81 o 
 -10   4  10        1.27        1.99      3.62 o 
  -9   4  10       17.07       14.99      3.80 o 
  -8   4  10      231.35      254.64      9.79 o 
  -7   4  10       22.54       17.42      3.41 o 
  -6   4  10      123.13      117.62      7.95 o 
  -5   4  10       17.02       15.10      5.68 o 
  -4   4  10        0.01       -0.50      1.45 o 
  -3   4  10       50.98       55.41      2.98 o 
  -2   4  10        5.73        7.53      1.84 o 
  -1   4  10        9.88        6.84      1.91 o 
   0   4  10        2.45        1.63      1.54 o 
   1   4  10       11.60        9.91      2.25 o 
   2   4  10       30.86       35.21      3.38 o 
   3   4  10       36.09       39.30      3.10 o 
   4   4  10       38.07       39.94      3.51 o 
   5   4  10       55.81       60.89      4.33 o 
   6   4  10       16.86       11.26      5.66 o 
 -10   5  10       13.99       11.52      7.67 o 
  -9   5  10       42.64       50.25      5.41 o 
  -8   5  10       36.68       36.01      4.61 o 
  -7   5  10      100.85       93.40      5.73 o 
  -6   5  10      126.43      132.82     11.08 o 
  -5   5  10      137.16      126.90      7.38 o 
  -4   5  10       42.48       41.83      6.51 o 
  -3   5  10       53.49       53.58      2.80 o 
  -2   5  10       33.98       31.84      2.39 o 
  -1   5  10        2.26        2.53      2.18 o 
   0   5  10       35.48       38.96      5.11 o 
   1   5  10       11.66       13.94      2.58 o 
   2   5  10      130.58      129.72      9.15 o 
   3   5  10       11.45        8.03      3.06 o 
   4   5  10        5.22        7.83      2.97 o 
   5   5  10        2.46        2.37      2.30 o 
   6   5  10        7.76        6.41      2.97 o 
 -10   6  10        3.37       10.41      4.20 o 
  -9   6  10        0.22        0.28      3.21 o 
  -8   6  10        7.86        8.81      6.82 o 
  -7   6  10       42.35       26.70      6.25 o 
  -6   6  10       10.64       10.79      4.54 o 
  -5   6  10       37.54       31.60      3.41 o 
  -4   6  10        0.00       -0.28      1.67 o 
  -3   6  10        3.08        3.03      1.49 o 
  -2   6  10        6.58        6.67      2.56 o 
  -1   6  10       26.26       27.50      3.26 o 
   0   6  10       38.31       39.20      3.96 o 
   1   6  10       63.28       80.45      9.94 o 
   2   6  10       15.72       10.11      2.92 o 
   3   6  10        7.46        6.97      3.25 o 
   4   6  10        6.71        4.68      2.75 o 
   5   6  10       41.33       55.68      5.22 o 
   6   6  10        8.00        9.66      3.53 o 
 -10   7  10        0.34       -2.27      4.54 o 
  -9   7  10        2.19        4.54      4.54 o 
  -8   7  10        4.83        7.95      4.54 o 
  -7   7  10        0.82       -3.41      3.41 o 
  -6   7  10       35.77       21.59      5.68 o 
  -5   7  10      153.36      157.56      5.76 o 
  -4   7  10        3.31        3.41      2.56 o 
  -3   7  10      360.93      325.76     12.21 o 
  -2   7  10       13.37       12.28      4.26 o 
  -1   7  10       50.85       45.04      6.25 o 
   0   7  10        0.17       -1.19      2.18 o 
   1   7  10       13.49       17.07      3.41 o 
   2   7  10        3.35        4.95      2.73 o 
   3   7  10       54.19       59.98      5.45 o 
   4   7  10        0.00        2.84      3.14 o 
   5   7  10        3.91        3.53      3.69 o 
   6   7  10       17.60       13.44      4.50 o 
  -9   8  10       14.74        3.41      5.11 o 
  -8   8  10        2.22        0.57      3.98 o 
  -7   8  10       66.31       64.19      8.52 o 
  -6   8  10        1.26        2.84      4.54 o 
  -5   8  10       41.47       42.57      4.54 o 
  -4   8  10       39.20       60.21      7.38 o 
  -3   8  10       35.98       38.06      6.25 o 
  -2   8  10       26.69       30.79      3.98 o 
  -1   8  10       44.18       32.56      4.54 o 
   0   8  10       22.01       25.20      3.26 o 
   1   8  10        3.01       -0.77      2.18 o 
   2   8  10        0.97       -0.04      2.41 o 
   3   8  10        1.57        4.33      3.14 o 
   4   8  10        7.98        4.77      3.35 o 
   5   8  10       55.66       64.82      6.55 o 
  -9   9  10        3.71        3.41      5.11 o 
  -8   9  10       33.73       38.06      7.38 o 
  -7   9  10       18.07       14.20      5.68 o 
  -6   9  10       54.92       60.78      7.95 o 
  -5   9  10        1.03       -2.27      3.98 o 
  -4   9  10      104.68      124.97     10.23 o 
  -3   9  10        8.03        6.82      4.54 o 
  -2   9  10       11.28        6.25      3.98 o 
  -1   9  10      109.19       99.41      5.57 o 
   0   9  10        7.53        7.25      2.59 o 
   1   9  10       23.36       18.51      3.35 o 
   2   9  10        0.24       -2.41      2.41 o 
   3   9  10       62.99       51.13      5.45 o 
   4   9  10        6.54        6.25      3.68 o 
   5   9  10       58.79       52.32      6.53 o 
  -9  10  10        7.61       11.93      6.25 o 
  -8  10  10        6.30        5.11      5.11 o 
  -7  10  10       27.22       47.72      7.95 o 
  -6  10  10        0.24       -1.70      3.98 o 
  -5  10  10      107.78      110.77     10.23 o 
  -4  10  10       28.94       31.81      6.25 o 
  -3  10  10        0.85       -3.41      3.41 o 
  -2  10  10       27.02       28.97      6.25 o 
  -1  10  10       44.68       49.99      7.38 o 
   0  10  10       19.12       18.47      7.67 o 
   1  10  10       44.97       41.24      4.54 o 
   2  10  10      110.92      116.12      7.38 o 
   3  10  10       12.74       14.51      3.96 o 
   4  10  10      108.12      116.06      7.64 o 
   5  10  10        6.89       -3.24      4.26 o 
  -9  11  10        0.67       -0.57      5.68 o 
  -8  11  10       41.46       24.43      6.82 o 
  -7  11  10       12.18       13.07      5.68 o 
  -6  11  10      253.04      269.83     15.91 o 
  -5  11  10       58.72       65.33      8.52 o 
  -4  11  10      161.18      179.51     12.50 o 
  -3  11  10      112.54      149.40     11.36 o 
  -2  11  10        6.20        7.95      5.11 o 
  -1  11  10       20.82       17.61      6.25 o 
   0  11  10       17.51       20.57      3.69 o 
   1  11  10       20.92       20.29      3.68 o 
   2  11  10        1.11        1.36      2.84 o 
   3  11  10       22.29       22.09      6.82 o 
   4  11  10        0.63        3.16      3.35 o 
   5  11  10       72.34       64.47      6.69 o 
  -9  12  10        3.33        8.52      6.25 o 
  -8  12  10       39.43       59.08      9.66 o 
  -7  12  10        0.51        1.14      4.54 o 
  -6  12  10       13.17       11.36      5.68 o 
  -5  12  10       29.39       38.06      7.38 o 
  -4  12  10        0.01        1.70      4.54 o 
  -3  12  10       13.67       17.61      6.25 o 
  -2  12  10       40.79       46.01      7.95 o 
  -1  12  10       46.77       68.17      9.09 o 
   0  12  10       43.31       44.09      5.58 o 
   1  12  10       10.09        7.12      2.54 o 
   2  12  10        0.01       -1.59      2.18 o 
   3  12  10       31.98       38.29      4.26 o 
   4  12  10       18.25       20.89      4.73 o 
  -8  13  10       27.46       29.54      8.52 o 
  -7  13  10        6.32       10.79      6.82 o 
  -6  13  10      151.35      161.33     13.63 o 
  -5  13  10        0.85       -2.84      5.11 o 
  -4  13  10      105.06       97.71     10.23 o 
  -3  13  10       34.09       25.56      6.82 o 
  -2  13  10        1.02       -4.54      4.54 o 
  -1  13  10       82.26       83.78      6.62 o 
   0  13  10       55.19       65.71      8.81 o 
   1  13  10        0.78       -4.48      4.54 o 
   2  13  10       57.82       62.08      4.54 o 
   3  13  10        0.03        0.00      2.54 o 
   4  13  10       31.00       26.56      7.80 o 
  -8  14  10      112.51      115.89     13.07 o 
  -7  14  10        1.54       -5.11      5.68 o 
  -6  14  10       48.23       69.30     10.23 o 
  -5  14  10        0.05        0.00      5.68 o 
  -4  14  10        0.84       -2.84      5.11 o 
  -3  14  10       48.41       42.04      8.52 o 
  -2  14  10        3.37       -4.54      4.54 o 
  -1  14  10        0.00        0.99      3.14 o 
   0  14  10       30.41       40.09      5.41 o 
   1  14  10        1.66        0.54      7.38 o 
   2  14  10       84.32       92.15      5.59 o 
   3  14  10       32.41       32.95      4.29 o 
   4  14  10       48.63       58.35      5.17 o 
  -7  15  10      166.36      148.27     14.20 o 
  -6  15  10       24.09       21.59      7.95 o 
  -5  15  10      109.41      126.11     12.50 o 
  -4  15  10       84.62       85.78     10.23 o 
  -3  15  10       12.08        1.70      5.68 o 
  -2  15  10       43.74       46.38      5.81 o 
  -1  15  10        3.49        2.08      3.55 o 
   0  15  10       70.87       86.77     18.75 o 
   1  15  10       16.55       10.77      4.61 o 
   2  15  10       89.44       93.85     15.62 o 
   3  15  10       15.51       19.68      6.34 o 
  -7  16  10        0.53        4.54      7.38 o 
  -6  16  10       35.27       43.74      9.66 o 
  -5  16  10        4.38        7.38      6.82 o 
  -4  16  10       98.84      111.91     11.93 o 
  -3  16  10        0.03        2.27      5.68 o 
  -2  16  10       32.15       30.79      5.41 o 
  -1  16  10       12.31       11.93      4.82 o 
   0  16  10        3.05       10.51      4.42 o 
   1  16  10        2.98        0.89      4.09 o 
   2  16  10        3.87        9.94      4.83 o 
   3  16  10      136.26      168.10      9.09 o 
  -6  17  10       64.24       74.98     11.36 o 
  -5  17  10       21.54       17.04      7.95 o 
  -4  17  10      157.38      169.28     14.77 o 
  -3  17  10        7.28       19.88      7.38 o 
  -2  17  10      106.67      137.23      8.81 o 
  -1  17  10       56.59       60.35      7.67 o 
   0  17  10        0.26        1.60      4.20 o 
   1  17  10      193.44      212.63     13.35 o 
   2  17  10       46.37       31.55      6.22 o 
  -6  18  10      213.09      266.42     19.31 o 
  -5  18  10       39.51       38.63      9.09 o 
  -4  18  10      247.34      261.31     18.18 o 
  -3  18  10       57.70       63.62     10.79 o 
  -2  18  10        2.81       -1.03      4.20 o 
  -1  18  10        6.70        7.80      4.61 o 
   0  18  10      186.02      192.43     10.82 o 
   1  18  10        4.31       -0.67      4.61 o 
   2  18  10       76.68       94.60      8.84 o 
  -5  19  10       15.23        7.95      7.95 o 
  -4  19  10        1.50        5.68      7.38 o 
  -3  19  10       15.69       22.72      7.95 o 
  -2  19  10       28.74       23.10      5.58 o 
  -1  19  10        1.59        1.23      4.61 o 
   0  19  10       43.11       59.49      7.20 o 
   1  19  10      107.70      118.93      9.43 o 
  -3  20  10       12.54       15.34      7.95 o 
  -2  20  10        3.37        3.38      4.61 o 
  -1  20  10       56.29       71.11      7.83 o 
  -9   0  11        8.16       12.50      5.68 o 
  -7   0  11       48.14       47.72      6.25 o 
  -5   0  11      129.38      157.92      9.66 o 
  -3   0  11      406.33      434.57     18.18 o 
  -1   0  11       83.81       87.48      5.41 o 
   1   0  11      136.75      154.06      7.20 o 
   3   0  11      252.79      289.89     23.29 o 
   5   0  11      153.98      151.03      9.03 o 
  -9   1  11       81.02       83.64      6.43 o 
  -8   1  11        9.98       11.99      5.68 o 
  -7   1  11       32.32       32.27      4.83 o 
  -6   1  11        0.16        2.32      3.12 o 
  -5   1  11        7.21        7.04      2.59 o 
  -4   1  11        2.07        4.54      2.41 o 
  -3   1  11        3.71        4.00      2.06 o 
  -2   1  11       13.07       17.71      2.79 o 
  -1   1  11      186.89      196.89      5.52 o 
   0   1  11        5.15       10.89      2.12 o 
   1   1  11       14.19       13.26      2.33 o 
   2   1  11       37.94       41.48      3.39 o 
   3   1  11       66.16       77.01      4.40 o 
   4   1  11      118.91      138.43      6.10 o 
   5   1  11       49.73       50.31      6.81 o 
  -9   2  11        8.47       10.28      4.26 o 
  -8   2  11       12.66       11.93      3.62 o 
  -7   2  11       20.58       21.90      3.80 o 
  -6   2  11      243.23      248.07      9.21 o 
  -5   2  11        8.14        5.64      2.59 o 
  -4   2  11      166.67      165.92     17.61 o 
  -3   2  11        5.06        5.96      2.06 o 
  -2   2  11        6.17        4.37      2.06 o 
  -1   2  11        9.77       11.98      2.12 o 
   0   2  11        7.01        9.27      2.12 o 
   1   2  11       25.76       31.04      3.53 o 
   2   2  11        4.52        3.19      2.09 o 
   3   2  11       32.95       43.38      3.60 o 
   4   2  11        0.36        3.08      2.69 o 
   5   2  11       33.44       50.83      4.92 o 
  -9   3  11        1.80       -2.99      2.99 o 
  -8   3  11       18.41       16.46      3.80 o 
  -7   3  11       20.57       11.53      3.40 o 
  -6   3  11       32.09       31.81      3.96 o 
  -5   3  11        0.88        1.04      2.31 o 
  -4   3  11        2.83        1.42      2.31 o 
  -3   3  11       51.32       44.36      3.13 o 
  -2   3  11        0.42        0.15      1.79 o 
  -1   3  11        9.96        8.24      2.25 o 
   0   3  11        9.64       16.16      2.40 o 
   1   3  11       22.90       17.83      3.03 o 
   2   3  11       14.63       16.56      2.69 o 
   3   3  11        5.24        4.22      2.33 o 
   4   3  11        2.18        2.01      3.28 o 
   5   3  11        1.20        2.29      2.71 o 
  -9   4  11        5.70       10.23      3.80 o 
  -8   4  11       29.01       33.20      4.61 o 
  -7   4  11        0.00        1.70      2.81 o 
  -6   4  11       37.10       33.40      6.82 o 
  -5   4  11       96.19       97.26      5.32 o 
  -4   4  11        4.87        4.26      1.91 o 
  -3   4  11        1.70        2.07      2.00 o 
  -2   4  11        4.34        5.20      2.52 o 
  -1   4  11       30.79       24.11      2.75 o 
   0   4  11       34.83       34.73      4.18 o 
   1   4  11        0.37        2.71      1.96 o 
   2   4  11        2.67        3.17      2.09 o 
   3   4  11        1.86        3.36      2.62 o 
   4   4  11        2.17        2.08      2.45 o 
   5   4  11        0.15        1.05      2.40 o 
  -9   5  11        7.38       17.04      6.25 o 
  -8   5  11       70.01       65.33      8.52 o 
  -7   5  11        1.88       -0.57      4.54 o 
  -6   5  11       99.00       96.57      9.09 o 
  -5   5  11        1.24        0.67      2.18 o 
  -4   5  11        0.44       -0.18      1.79 o 
  -3   5  11       15.21       15.09      2.18 o 
  -2   5  11        2.91        3.51      1.84 o 
  -1   5  11       21.11       16.53      2.65 o 
   0   5  11      104.08      117.40      5.23 o 
   1   5  11       46.97       47.90      3.72 o 
   2   5  11       18.45       20.74      2.82 o 
   3   5  11        4.14        2.83      2.31 o 
   4   5  11        0.00       -0.09      2.37 o 
   5   5  11        2.53        0.73      2.62 o 
  -9   6  11       38.97       40.90      7.95 o 
  -8   6  11       69.35       60.78      8.52 o 
  -7   6  11       58.34       76.69      9.09 o 
  -6   6  11       30.41       24.99      6.25 o 
  -5   6  11        1.77        0.00      3.98 o 
  -4   6  11        2.75        0.43      2.56 o 
  -3   6  11        0.67        0.12      1.79 o 
  -2   6  11        1.42        4.66      1.79 o 
  -1   6  11        6.64        5.27      2.13 o 
   0   6  11        4.91        9.66      2.99 o 
   1   6  11       41.82       44.86      6.82 o 
   2   6  11        7.17        6.59      2.99 o 
   3   6  11        0.95        1.36      2.39 o 
   4   6  11        9.38        8.73      3.69 o 
  -9   7  11       31.92       34.08      7.95 o 
  -8   7  11        9.67        5.11      4.54 o 
  -7   7  11        4.26        6.25      5.11 o 
  -6   7  11        5.73        5.68      4.54 o 
  -5   7  11       23.04       19.31      5.68 o 
  -4   7  11        0.30        0.15      2.56 o 
  -3   7  11        1.85        0.85      2.31 o 
  -2   7  11        0.36        1.84      2.41 o 
  -1   7  11       16.29       17.42      3.26 o 
   0   7  11        0.61       -2.27      2.84 o 
   1   7  11        0.95       -0.26      2.59 o 
   2   7  11       12.57       10.98      3.55 o 
   3   7  11        7.72       10.55      3.68 o 
   4   7  11        8.86        6.14      3.78 o 
  -9   8  11       23.08       13.63      6.25 o 
  -8   8  11       34.57       23.29      6.82 o 
  -7   8  11       12.94       18.75      6.25 o 
  -6   8  11        1.70        2.84      3.98 o 
  -5   8  11       42.12       45.07      3.43 o 
  -4   8  11       49.95       46.74      3.98 o 
  -3   8  11      202.34      217.00     13.63 o 
  -2   8  11        1.97        2.27      3.98 o 
  -1   8  11      226.76      250.27      9.42 o 
   0   8  11        0.00       -0.13      4.26 o 
   1   8  11       59.09       62.40      5.45 o 
   2   8  11       10.86       12.06      5.96 o 
   3   8  11        0.11        1.34      3.26 o 
   4   8  11       17.29       15.16      4.30 o 
  -8   9  11        9.31       12.50      6.25 o 
  -7   9  11        3.82        7.38      5.11 o 
  -6   9  11       27.89       20.45      6.25 o 
  -5   9  11       21.79       19.31      5.68 o 
  -4   9  11        8.65        5.30      2.03 o 
  -3   9  11       18.23       29.54      6.82 o 
  -2   9  11        9.31       13.07      5.11 o 
  -1   9  11       53.44       69.87      9.09 o 
   0   9  11        9.39        5.00      2.99 o 
   1   9  11        1.51       -2.41      2.41 o 
   2   9  11       16.07       11.02      3.78 o 
   3   9  11       11.75       15.36      4.20 o 
   4   9  11       70.65       88.09     15.62 o 
  -8  10  11        0.47       -1.70      4.54 o 
  -7  10  11        0.47        2.27      5.11 o 
  -6  10  11       20.65       27.84      6.82 o 
  -5  10  11       58.03       56.24      7.95 o 
  -4  10  11        1.64        1.14      4.54 o 
  -3  10  11      108.87      111.34     10.79 o 
  -2  10  11      168.34      181.78     13.07 o 
  -1  10  11       13.68        5.68      5.11 o 
   0  10  11       99.45      114.75     11.36 o 
   1  10  11        8.16        9.72      3.55 o 
   2  10  11       30.70       29.78      4.62 o 
   3  10  11        0.59        1.49      5.11 o 
   4  10  11       15.80       12.37      4.50 o 
  -8  11  11        2.20        0.00      5.11 o 
  -7  11  11        0.03       11.36      6.25 o 
  -6  11  11        4.76        0.00      4.54 o 
  -5  11  11        0.61       -3.98      3.98 o 
  -4  11  11       55.55       59.65      8.52 o 
  -3  11  11        0.93       -0.57      4.54 o 
  -2  11  11       24.93       28.40      6.25 o 
  -1  11  11       12.45       17.04      6.25 o 
   0  11  11        0.02        6.25      5.68 o 
   1  11  11        9.35        9.47      3.35 o 
   2  11  11        5.58        2.00      3.26 o 
   3  11  11        9.25       12.45      3.95 o 
  -7  12  11       21.02       15.91      6.82 o 
  -6  12  11       79.04      103.39     11.36 o 
  -5  12  11       28.13       13.63      6.25 o 
  -4  12  11        7.43        6.25      5.11 o 
  -3  12  11        2.84       13.63      5.68 o 
  -2  12  11       58.67       57.37      9.09 o 
  -1  12  11       44.14       35.22      7.95 o 
   0  12  11       33.55       35.79      8.52 o 
   1  12  11        7.39       11.93      7.38 o 
   2  12  11       30.34       39.69      4.82 o 
   3  12  11        1.00        3.86      3.78 o 
  -7  13  11       26.36       36.92      8.52 o 
  -6  13  11       82.93       97.71     11.36 o 
  -5  13  11       17.82       27.84      7.38 o 
  -4  13  11        9.45       10.79      6.25 o 
  -3  13  11        4.67        3.98      6.25 o 
  -2  13  11        3.03        3.98      5.68 o 
  -1  13  11       33.70       35.22      8.52 o 
   0  13  11       32.85       28.40      7.95 o 
   1  13  11       36.89       38.63      8.52 o 
   2  13  11        0.08        3.41      6.25 o 
   3  13  11       41.56       47.54      5.67 o 
  -7  14  11       10.34       10.23      7.95 o 
  -6  14  11       80.44       82.37     11.36 o 
  -5  14  11        0.13       -2.27      6.25 o 
  -4  14  11       20.72        7.95      6.25 o 
  -3  14  11        9.01       10.23      6.25 o 
  -2  14  11        0.67        9.66      6.25 o 
  -1  14  11       11.53        9.09      6.82 o 
   0  14  11       39.03       42.60      9.09 o 
   1  14  11        5.31        3.41      6.25 o 
   2  14  11        0.86       -1.70      6.25 o 
  -6  15  11       37.53       48.85     10.23 o 
  -5  15  11       37.21       45.45      9.66 o 
  -4  15  11       64.26       63.62     10.23 o 
  -3  15  11       22.02       21.59      7.95 o 
  -2  15  11        2.29       13.63      6.82 o 
  -1  15  11       20.49       10.23      7.38 o 
   0  15  11        0.13        3.98      6.25 o 
   1  15  11       22.43       21.59      8.52 o 
  -5  16  11       20.02       16.47      7.95 o 
  -4  16  11       18.42       30.11      8.52 o 
  -3  16  11        8.07        7.95      6.82 o 
  -2  16  11       43.93       39.20      9.66 o 
  -1  16  11        8.14        6.82      6.82 o 
   0  16  11        0.98       -4.54      6.25 o 
   1  16  11       29.46       55.10     10.23 o 
  -4  17  11       21.13       27.84      9.09 o 
  -3  17  11        6.96        7.95      7.38 o 
  -2  17  11       18.01       17.61      7.95 o 
  -1  17  11        8.24       15.34      7.95 o 
   0  17  11        3.65       -0.57      6.82 o 
  -2  18  11        4.26        5.11      7.38 o 
  -8   0  12      138.81      143.15     10.79 o 
  -6   0  12      315.70      314.71     15.34 o 
  -4   0  12       18.84       16.47      5.11 o 
  -2   0  12       15.81       20.70      3.62 o 
   0   0  12      123.45      155.33      7.83 o 
   2   0  12      193.77      233.95     10.24 o 
  -8   1  12       10.17       13.07      4.02 o 
  -7   1  12        1.48        2.84      2.99 o 
  -6   1  12       10.83        9.37      3.21 o 
  -5   1  12        3.55        6.06      2.99 o 
  -4   1  12       36.66       48.21      4.61 o 
  -3   1  12        0.06        3.12      2.81 o 
  -2   1  12      132.81      168.29      6.21 o 
  -1   1  12        0.29        2.56      1.99 o 
   0   1  12      107.33      111.39      4.65 o 
   1   1  12        0.58       -1.89      2.12 o 
   2   1  12       29.30       39.63      3.76 o 
   3   1  12        0.00       -2.25      2.59 o 
  -8   2  12        0.12        0.28      3.21 o 
  -7   2  12       47.12       67.28      5.41 o 
  -6   2  12        3.48        0.57      2.81 o 
  -5   2  12       36.57       46.09      4.61 o 
  -4   2  12        0.37        0.57      2.73 o 
  -3   2  12       17.41       13.99      2.72 o 
  -2   2  12       29.26       26.66      3.09 o 
  -1   2  12      108.16      120.62      5.44 o 
   0   2  12        0.00       -0.77      2.02 o 
   1   2  12       74.69       83.64      4.40 o 
   2   2  12       13.65       16.43      2.93 o 
   3   2  12       44.33       49.87      4.11 o 
  -8   3  12       43.54       46.01      7.38 o 
  -7   3  12        3.39        2.20      2.99 o 
  -6   3  12        0.42       -1.14      2.84 o 
  -5   3  12       17.50       17.61      3.40 o 
  -4   3  12        2.40        2.73      2.99 o 
  -3   3  12      101.61      112.62      4.98 o 
  -2   3  12       11.74        8.50      2.46 o 
  -1   3  12        8.91        9.25      2.64 o 
   0   3  12       17.91       17.47      3.53 o 
   1   3  12       58.97       57.48      3.84 o 
   2   3  12       15.92       18.74      3.05 o 
   3   3  12       61.33       67.67      6.48 o 
  -8   4  12       20.77       17.61      6.82 o 
  -7   4  12        2.23       -1.70      4.54 o 
  -6   4  12       12.52        3.41      4.54 o 
  -5   4  12        2.30        5.68      4.54 o 
  -4   4  12        2.33        0.24      2.73 o 
  -3   4  12        4.84        3.31      2.13 o 
  -2   4  12        1.09        3.82      2.31 o 
  -1   4  12        6.12        2.96      2.17 o 
   0   4  12      143.08      152.85      6.08 o 
   1   4  12        9.19       15.59      4.67 o 
   2   4  12       97.79      110.11      5.16 o 
   3   4  12        8.02        8.24      2.82 o 
  -8   5  12      111.34      126.68     11.36 o 
  -7   5  12        3.95        3.98      5.11 o 
  -6   5  12        6.82        3.41      4.54 o 
  -5   5  12        2.70       -3.98      3.98 o 
  -4   5  12       87.21       99.59      7.38 o 
  -3   5  12       54.30       61.37      8.98 o 
  -2   5  12       31.76       39.14      3.32 o 
  -1   5  12       40.25       43.21      3.65 o 
   0   5  12        4.67        4.56      3.61 o 
   1   5  12       57.32       59.28      6.47 o 
   2   5  12       22.02       22.09      3.65 o 
   3   5  12       37.94       32.85      4.12 o 
  -8   6  12      163.14      167.01     13.07 o 
  -7   6  12       14.01       14.77      6.25 o 
  -6   6  12      100.84      119.29     10.79 o 
  -5   6  12      247.22      273.81     15.91 o 
  -4   6  12        6.95        7.27      2.84 o 
  -3   6  12      219.53      217.51      8.30 o 
  -2   6  12       22.73       25.41      2.98 o 
  -1   6  12        0.62        1.07      2.18 o 
   0   6  12       13.66       18.49      2.98 o 
   1   6  12       70.32       67.77      5.18 o 
   2   6  12        0.86        5.51      2.72 o 
   3   6  12       67.86       73.44      6.93 o 
  -8   7  12       62.20       53.40      9.09 o 
  -7   7  12      119.28      123.27     11.93 o 
  -6   7  12       95.90       85.21      9.66 o 
  -5   7  12       25.01       23.86      6.25 o 
  -4   7  12       11.58       14.21      3.35 o 
  -3   7  12       68.27       75.01      5.15 o 
  -2   7  12        2.26        3.21      7.67 o 
  -1   7  12       83.17       95.48      6.42 o 
   0   7  12        0.60        1.91      2.25 o 
   1   7  12       26.58       25.31      3.54 o 
   2   7  12       29.95       34.53      6.72 o 
   3   7  12        1.54        3.86      2.83 o 
  -7   8  12        1.69       -1.14      5.11 o 
  -6   8  12       14.42       18.75      6.25 o 
  -5   8  12        2.29       -0.57      4.54 o 
  -4   8  12      146.13      160.37      7.04 o 
  -3   8  12        9.16       10.00      2.84 o 
  -2   8  12       85.20      102.53      7.67 o 
  -1   8  12      117.92      127.65      6.93 o 
   0   8  12        0.25        0.38      2.99 o 
   1   8  12       91.19      102.49      6.95 o 
   2   8  12       30.58       31.07     10.23 o 
  -7   9  12        6.21       11.93      6.25 o 
  -6   9  12       36.59       35.79      7.95 o 
  -5   9  12       38.48       51.45      4.01 o 
  -4   9  12        5.05        8.31      2.92 o 
  -3   9  12      127.89      135.04      6.28 o 
  -2   9  12       71.95       79.03      5.25 o 
  -1   9  12       17.49       14.20      5.68 o 
   0   9  12       57.67       59.65      9.09 o 
   1   9  12        5.34        5.85      6.82 o 
   2   9  12       23.52       24.00      5.11 o 
  -7  10  12       33.95       30.68      7.95 o 
  -6  10  12       15.94       22.15      6.82 o 
  -5  10  12       34.42       38.06      7.95 o 
  -4  10  12       46.24       52.83      9.09 o 
  -3  10  12      116.70      114.92     14.20 o 
  -2  10  12        5.00        0.00      4.54 o 
  -1  10  12      112.18      128.38     12.50 o 
   0  10  12       47.24       51.13      9.09 o 
   1  10  12        2.95        2.84      5.68 o 
   2  10  12       25.59       28.53      5.15 o 
  -6  11  12       15.63       19.31      6.82 o 
  -5  11  12        3.39        4.54      5.68 o 
  -4  11  12       35.99       35.22      7.95 o 
  -3  11  12        3.39        2.84      5.11 o 
  -2  11  12       87.31       87.48     10.79 o 
  -1  11  12        0.13       -0.57      5.11 o 
   0  11  12       26.95       32.95      8.52 o 
   1  11  12        7.11        8.52      6.82 o 
  -6  12  12       31.38       23.86      7.38 o 
  -5  12  12       14.91       14.77      6.82 o 
  -4  12  12       20.46       28.97      7.95 o 
  -3  12  12        2.35        6.25      5.68 o 
  -2  12  12       85.30      119.29     11.93 o 
  -1  12  12       15.27       21.02      7.95 o 
   0  12  12        7.15        7.38      6.82 o 
   1  12  12        9.42        7.38      7.38 o 
  -5  13  12       18.09       19.88      6.82 o 
  -4  13  12       21.21       22.15      7.38 o 
  -3  13  12       16.83       14.20      6.82 o 
  -2  13  12       25.97       21.59      7.95 o 
  -1  13  12       23.19       20.45      7.95 o 
   0  13  12        3.68        1.70      6.82 o 
  -4  14  12       17.35        3.98      6.82 o 
  -3  14  12        7.22       10.23      7.38 o 
  -2  14  12       40.37       38.06      9.09 o 
  -1  14  12       19.96       27.27      9.09 o 
  -7   0  13       87.57       89.19      9.09 o 
  -5   0  13        1.84        1.70      3.98 o 
  -3   0  13        7.02        6.82      4.54 o 
  -1   0  13       16.81       15.85      7.10 o 
   1   0  13        0.65       -1.33      3.55 o 
  -7   1  13        5.52        7.38      4.02 o 
  -6   1  13        3.80        5.72      3.14 o 
  -5   1  13        0.57        0.85      3.21 o 
  -4   1  13       57.96       71.78      7.38 o 
  -3   1  13        3.77        6.48      3.40 o 
  -2   1  13       57.58       62.14      4.47 o 
  -1   1  13        0.03        0.71      2.58 o 
   0   1  13        2.00       -1.16      2.38 o 
   1   1  13        4.22       -1.31      2.84 o 
  -7   2  13       10.32       12.50      6.25 o 
  -6   2  13       25.16       20.77      4.20 o 
  -5   2  13        8.00        9.39      4.54 o 
  -4   2  13        0.08        0.00      2.81 o 
  -3   2  13        3.55        6.28      4.26 o 
  -2   2  13        5.35        8.77      3.81 o 
  -1   2  13       15.88       18.63      3.25 o 
   0   2  13       13.82        6.44      3.57 o 
   1   2  13        1.92        1.62      2.95 o 
  -7   3  13       14.47       13.07      5.68 o 
  -6   3  13       13.33       17.04      5.68 o 
  -5   3  13      101.33      107.93      9.66 o 
  -4   3  13        0.11       -0.57      2.81 o 
  -3   3  13        6.14        5.84      3.58 o 
  -2   3  13        1.44       -1.60      2.25 o 
  -1   3  13        1.15        6.58      3.00 o 
   0   3  13       14.41       19.48      4.19 o 
   1   3  13        0.34       -2.50      2.50 o 
  -6   4  13       21.05       21.02      6.25 o 
  -5   4  13       14.62       20.45      6.25 o 
  -4   4  13       69.88       72.14      9.09 o 
  -3   4  13        5.34        2.65      2.99 o 
  -2   4  13       24.84       27.83      3.32 o 
  -1   4  13        0.26       -2.00      2.39 o 
   0   4  13        5.44        5.60      3.05 o 
   1   4  13        7.49       11.91      3.16 o 
  -6   5  13        3.83        9.09      5.68 o 
  -5   5  13       33.98       26.13      6.82 o 
  -4   5  13        2.52        1.70      5.11 o 
  -3   5  13        7.21        5.86      3.14 o 
  -2   5  13       36.43       36.89      5.96 o 
  -1   5  13        4.22        4.94      2.72 o 
   0   5  13       36.66       44.01      5.69 o 
   1   5  13        0.97       -0.61      2.72 o 
  -6   6  13       82.20       97.14     10.23 o 
  -5   6  13        9.70       14.20      5.68 o 
  -4   6  13      106.39      112.57     14.20 o 
  -3   6  13       98.65      122.83      9.66 o 
  -2   6  13        2.90        7.12      3.40 o 
  -1   6  13       69.77       75.74      5.99 o 
   0   6  13       45.67       49.19      4.26 o 
   1   6  13       28.29       30.03      3.91 o 
  -6   7  13       33.48       28.97      7.38 o 
  -5   7  13      110.07      136.34     11.93 o 
  -4   7  13       35.29       47.17      4.83 o 
  -3   7  13        0.96       -0.97      2.73 o 
  -2   7  13        0.81        4.54      3.26 o 
  -1   7  13       64.19       64.88      5.57 o 
   0   7  13       30.08       39.83      5.04 o 
  -5   8  13       76.60       88.62     10.23 o 
  -4   8  13       13.80        8.32      3.26 o 
  -3   8  13       51.10       71.83      5.25 o 
  -2   8  13       21.13       33.28      9.94 o 
  -1   8  13       12.73        8.21      3.55 o 
   0   8  13        0.01       -3.14      3.14 o 
  -5   9  13       13.63        8.52      5.68 o 
  -4   9  13       17.83       27.13      3.78 o 
  -3   9  13       18.60        9.53      3.98 o 
  -2   9  13       34.46       36.46      4.30 o 
  -1   9  13        0.24        2.49      3.14 o 
  -4  10  13       24.25       23.71      3.87 o 
  -3  10  13        1.49        2.34      3.12 o 
  -2  10  13        0.01        2.09      3.14 o 
  -1  10  13       21.70       16.77      4.09 o 
                                                 
